# Supplementary material for: Ca²⁺ leakage is a conserved signal for non-canonical ATG8/LC3 lipidation and membrane repair
Source: EMBO J. 2026 Mar 20;45(9):3022–55. doi: 10.1038/s44318-026-00741-z (PMC13144738; doi:10.1038/s44318-026-00741-z)
Supplement: Supplementary file 8 — Movie EV7 [file 44318_2026_741_MOESM8_ESM.zip]

Archive with 2 entries (2 files):
- Movie EV7.docx
- Movie EV7 CLEM RFP-GFP-LC3 LLOMe.avi
