# Supplementary material for: Ca²⁺ leakage is a conserved signal for non-canonical ATG8/LC3 lipidation and membrane repair
Source: EMBO J. 2026 Mar 20;45(9):3022–55. doi: 10.1038/s44318-026-00741-z (PMC13144738; doi:10.1038/s44318-026-00741-z)
Supplement: Supplementary file 10 — Source data Fig. 1 [file 44318_2026_741_MOESM10_ESM.zip]

Archive with 11 entries (10 files):
- SD Figure 1/
- SD Figure 1/.DS_Store
- __MACOSX/SD Figure 1/._.DS_Store
- SD Figure 1/Figure 1G.xlsx
- __MACOSX/SD Figure 1/._Figure 1G.xlsx
- SD Figure 1/Figure 1J.xlsx
- __MACOSX/SD Figure 1/._Figure 1J.xlsx
- SD Figure 1/Figure 1E.xlsx
- __MACOSX/SD Figure 1/._Figure 1E.xlsx
- SD Figure 1/Figure 1C.xlsx
- __MACOSX/SD Figure 1/._Figure 1C.xlsx
