# Supplementary material for: Ca²⁺ leakage is a conserved signal for non-canonical ATG8/LC3 lipidation and membrane repair
Source: EMBO J. 2026 Mar 20;45(9):3022–55. doi: 10.1038/s44318-026-00741-z (PMC13144738; doi:10.1038/s44318-026-00741-z)
Supplement: Supplementary file 10 — Source data Fig. 1 [file 44318_2026_741_MOESM10_ESM.zip › SD Figure 1/Figure 1G.xlsx]

## Sheet: Sheet1
Control	Lipobeads	BAPTA-AM&lipobeads	EGTA-AM&lipobeads		t.test:A&B	B&C	B&D	C&D
0	5.35714	0	7.01754		0.00222828	0.00222828	0.497676	0.00712554
0	3.7037	0	4.08163
0	3.44828	0	4
