# Supplementary material for: Ca²⁺ leakage is a conserved signal for non-canonical ATG8/LC3 lipidation and membrane repair
Source: EMBO J. 2026 Mar 20;45(9):3022–55. doi: 10.1038/s44318-026-00741-z (PMC13144738; doi:10.1038/s44318-026-00741-z)
Supplement: Supplementary file 10 — Source data Fig. 1 [file 44318_2026_741_MOESM10_ESM.zip › SD Figure 1/Figure 1J.xlsx]

## Sheet: Sheet1
Control	LLOMe	EGTA-AM&LLOMe	BAPTA-AM&LLOMe		A&B	B&C	B&D	C&D
0.28125	0.272727	0.263514	0.66129		1.41764e-06	0.000508294	3.94103e-104	2.50208e-83
0.6	0.454545	0.186047	0.242424
0.958696	0.342466	0.163462	0.3125
0.709677	0.466667	0.369565	0.446913
1.27985	0.707076	0.325581	0.546875
1.25333	0.6	0.22818	0.852941
0.957447	1.06667	0.111111	0.106383
1.11321	0.40625	0.0918367	0.391892
0.827452	1.23333	0.140351	0.54149
1.44892	0.516129	0.155556	0.613636
1.2449	0.71875	0.248756	0.65
0.935484	1	0.238095	0.370001
0.891892	0.575758	0.578947	0.372093
2.2027	0.718615	1.5625	0.451613
1.36158	1.51429	0.0834952	0.703125
0.457143	0.516129	0.02	0.733333
0.097561	0.80075	0.714286	1.97674
1.45946	0.9238	0.405941	0.416729
0.896761	2.22581	0.469325	0.807449
0.469697	1.41176	0.436629	0.366667
0.5	1.02941	0.173913	1.1875
1.16667	0.860019	0.402497	0.0909091
1.66077	0.833333	0.357256	0.160388
1.1	0.455696	0.520288	0.617647
1.59624	1.96667	0.528688	0.612903
1.31449	0.709448	0.439024	0.676471
1.23684	0.96875	0.0454546	0.177515
0.754967	1.1791	0.521275	0.278853
1.15625	0.382353	0.622449	0.169014
0.731884	1.0625	0.458248	0.842105
1.01468	1.63934	0.492102	0.772109
1.1	0.565667	0.364486	0.733333
0.757576	1.54545	0.271186	0.30303
1.54037	1.66667	0.891304	0.775514
0.578947	0.76293	0.57398	0.0666667
0.264706	2.11429	0.098154	0.5
0.625	0.540149	0.486607	0.565969
0.421038	0.338235	0.385965	1.68889
0.648015	1.1194	0.431818	0.852167
1.41052	2.01538	0.489362	0.521733
0.36612	0.558442	0.624695	0.247272
0.542857	0.48108	0.754786	0.429844
1.6129	0.616667	0.911602	0.566667
0.5	0.4375	0.872625	0.879639
1.40214	0.225806	0.9	0.225806
1.50467	0.657143	0.444444	0.0430108
0.580645	0.465909	0.123371	0.0666667
1.11765	1.22368	0.75	0.431804
0.9	0.741935	0.879531	0.333333
0.819672	1	5	0.3
0.952218	2	0.704545	3.63158
1.55	1.09655	1.14634	0.412903
0.61539	0.666667	0.52809	0.0238095
0.25	0.903226	1.09259	0.704814
0.258065	2.71642	0.55	0.175325
0.969388	1.12346	0.308411	0.5
0.709677	2.03226	0.375	0.43956
2.09091	0.97619	1.13043	0.179775
0.883333	0.85	0.6	0.542857
0.915842	0.506083	1.39326	0.08
0.433333	1.35484	0.075	0.38016
0.960474	1	1.19946	0.336545
1.32558	0.757576	1.34484	0.166667
0.83871	0.9306	0.512932	0.193548
0.61258	1.1	0.809524	0.266657
1.02001	2.07812	0.669065	0.280711
0.461538	0.258065	0.214286	0.513514
0.967742	0.513126	0.970378	0.3125
1.15096	0.540073	0.302326	0.548387
0.76	1.72059	0.449821	0.306119
0.884615	0.545564	0.732244	0.243902
0.693878	0.583333	0.613636	0.184211
0.640496	0.0645161	0.447095	0.42176
1.23001	0.0666667	0.681818	0.361111
1.36667	0.680922	1.08637	0.0666667
0.892398	0.5	4.97778	0.33871
0.75099	1.63333	0.305085	0.318987
1.25	0.659995	0.445527	0.533333
0.247423	0.78125	0.323743	0.991137
0.516129	0.359375	0.243902	0.409091
0.457143	0.493151	0.877385	0.590278
0.176471	0.733333	0.53714	0.301153
1.09155	1.75758	0.473682	0.565217
1.48649	0.447761	1.26829	0.797468
1.22986	0.166667	0.479167	2.90909
2.34706	0.375	1.02381	0.314286
1.4359	0.71448	0.509407	0.675676
0.840424	0.604493	0.55846	0.393939
1.01327	0.432432	0.367347	0.166667
0.941176	0.487232	1.12766	0.385156
0.758065	0.823128	0.34321	0.419355
0.754098	0.46875	0.678571	0.362892
0.666667	0.782609	1.15929	4
0.5493	0.307692	0.492973	0.5
0.806003	2.37838	0.796954	0.0967742
0.84127	0.647838	0.851163	0.166667
0.388889	0.5	0.509079	0.142857
0.648155	0.701154	0.952381	0.5625
0.181818	0.633333	1.152	0.0666667
1.03458	0.608264	0.873305	0.225806
0.391753	0.676471	0.568588	0.193548
0.696359	0.149254	0.502696	0.205882
0.266667	0.824798	1.125	0.269231
1.14723	0.151515	1.54762	0.324529
1.0303	0.552326	0.356322	0.333333
2.5	0.485246	0.51015	0.83871
1.32432	0.697562	0.605523	0.27027
1.21212	0.870968	0.575	0.225806
1.02941	0.225806	1.58065	0.3125
1.51899	0.541667	0.64977	0.419355
0.8	0.53125	0.939024	0.274194
1.9347	0.484848	1.13953	0.649491
0.5671	1.33333	1.13043	0.28125
1.93939	1.52308	0.609756	0.184307
1.40299	0.489125	0.878049	0.266667
0.734304	0.442623	0.80531	0.515152
0.484848	0.693038	0.482122	0.648649
1.28125	0.426471	0.857143	0.09375
1.05556	0.610905	1.0082	0.15
1.30088	0.547511	0.45	0.229885
1.5	0.790281	0.895833	0.459317
0.852941	0.538462	0.517245	0.314286
0.870968	0.799986	0.862069	0.1625
0.621622	0.556696	0.733333	0.278689
1.35951	0.676471	0.760722	0.360463
1.7369	0.933333	0.568182	0.225806
1.34028	0.419355	0.711864	0.361111
1.39286	0.5	0.361702	0.1
1.2	0.30042	0.769229	0.466667
1.01471	1.0303	0.468625	0.41726
1	0.3125	0.510204	0.416667
0.375	0.451613	0.577251	0.382927
0.633333	1.01509	0.45	0.379928
0.101852	1	0.383524	0.64486
0.848485	1.28865	0.282609	0.48855
1.60201	0.67606	0.488889	0.287748
0.851351	1.43333	0.40806	0.117647
1.15983	1.3871	0.534884	0.233333
1.46528	1.0174	0.590707	0.599053
1.42008	1.26066	0.76087	0.109375
0.516129	0.680608	0.72549	0.189542
0.871429	0.588235	0.92	0.416875
0.419355	1.73396	0.361811	0.306452
0.804668	0.682927	0.341463	0.382353
0.742857	0.483871	0.775292	0.223881
1.43138	0.189024	0.436019	0.333333
1.54839	1.35475	1.12088	0.384333
1.30769	1.606	0.475	0.286713
0.354839	0.326923	0.455919	0.466667
1.30209	1.28879	0.311111	0.241486
1.55909	0.278253	0.477273	0.169872
1.16667	0.637034	0.21978	0.233333
1.19444	0.117647	0.627846	0.358637
0.714286	0.176471	0.587712	0.151929
1.32103	0.638889	0.752852	0.3
0.144229	1.35822	0.418605	0.133333
1.12395	1.79439	0.440136	0.356432
0.903226	1.0625	0.710661	0.226957
1.56598	1.60976	0.642857	0.127281
1.24178	3.17143	5.16667	0.3
1.35796	1.18919	0.57732	0.897188
1.23188	0.942446	0.666667	0.335484
1.71803	0.869887	0.965531	0.233333
1.3815	0.332578	0.520833	0.707417
1.06452	1.63333	0.531384	0.472222
0.783784	1.09302	0.141237	0.359658
0.9	0.458904	0.41903	0.194444
1.34351	0.416667	0.495238	0.159091
0.938154	0.489386	0.586592	0.343912
0.979487	0.514286	0.222222	0.636364
0.690476	0.371429	0.791596	0.304348
1.41285	0.225806	0.675676	0.355987
2.5	0.366667	0.615385	0.387378
1.28037	0.423529	0.768421	0.277778
0.81563	3.53596	0.306401	0.333333
0.6	0.290323	0.535714	0.245902
1.26667	0.628571	0.6	0.567568
1.64286	0.380952	0.55	0.387097
1.61224	0.333333	0.561683	0.343915
1.06452	0.388152	0.959911	0.551724
1.14189	0.176471	0.518141	0
1.19481	1.07895	1.16197	0.333333
1.26643	0.882353	0.526316	0.238095
1.39523	0.875	0.585366	0.328571
0.96875	1.13921	0.77381	0.346457
0.858974	0.951724	0.5	0.249994
0.647059	1.30303	0.75	0.572973
1.03333	0.246154	0.5	0.196721
0.69697	1.22222	0.569058	0.230012
1.33333	1.71875	0.295918	0.114286
1.07373	0.268116	1	0.16129
0.908398	0.472565	1.01099	0.375
0.71978	0.168362	0.592668	0.108108
0.928571	1.2963	0.369565	0.538462
1.16176	0.486486	0.379085	0.796875
0.958245	0.348485	0.395988	0.342817
0.833333	0.5	0.8	0.325
1.05326	0.679012	0.703711	0.31622
1.25714	0.15625	0.736264	0.166667
1.50781	0.283333	0.395833	0.279202
1.1835	0.447761	0.819031	0.145632
0.355146	0.263643	0.546135	0.271357
0.910828	0.350509	0.535833	0.279915
1.3125	0.425526	1.31915	0.3125
1.30399	0.266667	0.645833	0.365079
1.09796	0.394922	0.47046	0.390625
0.84375	1.50108	0.520747	0.324795
1.59375	0.3	0.25	0.368945
0.83871	0.666667	0.418605	0.225806
0.0383911	0.542857	0.428044	0.41844
1.375	0.653631	0.760385	0.469388
0.87234	1.19355	0.744444	0.158325
1.35626	0.824568	0.578809	0.352113
0.513695	0.435008	0.0917431	0.349173
0.633333	0.5	0.821168	0.358209
1.05128	0.3731	0.902312	0.363636
1.06667	0.530612	0.854384	0.606061
0.685714	0.727273	0.737705	0.377353
1	0.471014	1.66667	0.205128
0.720588	0.549367	0.862683	0.41285
0.591896	0.47683	0.375	0.281566
1.44	0.266667	1.44444	0.298137
0.939394	0.873016	1.36735	0.411765
0.519689	0.379041	1.28814	0.258065
0.741935	0.40211	0.639798	0.204545
1.96262	0.9	0.6	0.372556
1.22059	0.185185	0.991903	0.174603
1.70538	0.365224	1.68868	0.451613
1.21433	0.513139	0.5	0.16128
0.708333	0.628785	0.321839	0.0909091
1.59375	1	1.00442	0.231343
1.03333	0.32	0.608699	0.871577
1.17769	0.451613	0.464919	0.465352
1.32727	0.553002	1.25	0.133333
1.31844	0.84375	0.315789	0.171053
0.634409	0.174419	0.557915	0.416667
1.73333	0.320391	0.362637	0.50925
0.75	0.355263	0.375	0.141026
0.59375	0.463576	1.3625	0.142857
1.00709	1.7	4.17355	0.15625
0.85688	0.709677	1.13669	0.322581
1.83871	0.6875	2.23171	0.375
0.733333	0.470149	0.325301	0.34375
1.18803	0.193548	0.869318	0.35
1.06452	0.833333	0.72093	0.0882353
1.76667	0.868421	2.275	0.264
0.53125	1.08197	2.26829	0.369231
0.786353	0.358908	2.40426	0.563294
1.18584	0.283951	0.509804	0.171429
0.989899	1.40282	1.24862	0.70065
1.14218	0.547166	1.28571	0.228571
1	0.502518	0.0943396	0.2
0.34126	1.16667	0.553023	0.0864198
1.3375	1.47727	1.91111	0.354839
1.0625	0.233333	0.810606	0.354839
1.09259	0.894737	1.29521	0.4
0.441176	0.454545	2.23936	0.2
0.918183	0.83871	0.130435	0.277778
0.967742	0.483871	1.17778	0.6
0.558824	0.323529	2.325	0.392549
1.16129	0.356751	0.847619	0.39726
1.42424	1.16848	1.58242	0.83871
0.979426	0.487195	1.01587	0.0333333
1.13433	0.344459	2.35714	0.43662
1.65625	1.6031	1.66837	0.222222
0.873951	1.03333	1.7062	0.773529
0.492063	1.07603	0.186047	0.396045
1.28788	1.86667	0.328125	0.352113
0.177413	1.85	0.227273	0.580645
1.22924	0.284245	0.425	0.0666667
0.901961	0.334381	1.02644	0.532468
0.430769	0.48918	0.565217	0.337901
0.733333	1.29688	0.358885	0.46875
1.32899	1.90036	0.169154	0.483871
0.893075	0.481928	0.0648645	0.276923
0.669118	0.449234	1.18868	1.16667
1.13301	0.794118	0.765159	0.168325
0.354839	1.88889	0.575059	0.352941
0.285714	0.60666	1.55814	0.239437
0.765757	0.315493	0.645833	0.622419
0.735294	1.48387	1.06522	1.5
0.774194	1.2	0.708843	0.179238
0.709677	0.630417	1	0.28125
1.25806	1.375	0.107692	0.0526316
0.953846	1.58209	1.65306	0.410256
1.9	0.670308	0.307692	0.685897
0.136527	0.518682	0.285043	0.810811
0.0766995	0.651282	1.71218	0.636364
0.969697	0.735294	0.396226	0.319444
0.8	1.10526	0.861843	0.380952
1.45946	0.657895	0.75067	0.266667
0.141928	1.625	0.65613	0.252396
0.26506	0.690058	0.311111	1.24658
0.702184	1.26866	0.863636	0.327121
0.316667	0.702703	0.737299	0.0754717
0.744541	1.03415	0.729412	0.954537
0.47619	0.612903	0.125	0.390533
0.179487	1.65753	0.263736	0.369697
0.342857	0.490111	0.71875	0.698413
0.3	0.612903	1.28007	0.466667
0.392405	0.90625	0.463415	0.305556
0.333333	1.6875	1.50464	0.64179
0.336957	0.376623	0.325581	0.525
0.2	0.877193	1.63206	1.01208
0.552239	1.10145	1.1087	0.504646
0.0571429	0.675	1.22934	0.39294
0.510158	0.823529	0.325	0.666667
0.533333	0.536452	0.715789	0.558824
0.450137	1.43333	1.48972	0.181818
1.7522	0.431362	0.386364	0.694226
0.710145	1.05149	0.645985	0.36159
0.8	0.690722	0.697686	0.1
0.457143	0.741935	0.47619	0.205882
0.225806	0.652714	2.1	0.709623
0.871795	0.275204	1.725	0.133333
0.745098	0.5	0.610619	0.291667
0.384615	1.60606	0.463415	1.13999
0.433333	2.33333	0.325301	0.129778
0.614448	1.78082	0.604651	0.290323
0.789753	0.375392	1.56013	0.33468
0.375	0.371429	1.5981	0.323741
0.753623	0.558621	0.524272	1.4953
0.652607	1.08333	0.602028	0.566667
0.419355	0.375	0.365854	0.245902
0.666667	0.825397	1.38298	0.558824
0.561209	0.121212	0.371429	0.140845
0.338028	0.5	0.386364	0.487553
0.857981	1.42188	0.78	0.459459
0.293475	1.16667	2.06642	0.181818
0.683162	1.64706	0.421569	0.388889
0.617647	0.858974	2.03061	0.71875
0.415385	0.353727	0.484379	0.142857
0.725225	0.870968	0.916667	0.595915
0.622332	0.235294	1.96078	0.279235
0.806452	1	1.23793	0.409704
0.427476	1.68468	1.26908	0.0788055
0.478261	1.5493	1.87953	0.266667
0.672059	0.410086	0.927207	0.193548
0.515152	0.848485	1.15998	0.306793
0.614286	1.17869	1.75556	1.12403
0.533333	1.16129	2.08662	0.286827
0.157534	0.333333	2.41463	0.918919
0.173598	1.53439	1.5122	1.46667
0.587302	0.765835	2.4186	0.268138
0.903226	1.68919	0.638298	0.363636
0.660221	1.8125	0.622222	0.565217
0.617284	0.925	0.533898	0.418269
0.923077	0.652439	2.77701	0.977273
0.623193	0.457731	2.35714	0.441176
0.922652	0.578947	0.536082	0.507825
1.07882	0.5	1.41463	0.563636
0.735484	2.63919	1.75824	0.37234
0.52518	0.1625	0.926702	0.125
0.737349	0.455993	0.446809	0.486486
0.414062	0.795808	2.125	0.619718
0.996205	0.514214	1.07229	0.0900023
0.308951	1.26667	3.45098	0.20544
0.841121	0.366667	0.244898	0.734104
0.806452	0.366667	0.835757	0.387097
0.630137	0.421053	1.4841	0.284208
0.548387	1.10769	1.13253	0.506329
1.09859	0.212121	0.617021	0.473062
0.587855	1.95431	0.333333	0.212121
0.451613	1.76667	0.450549	0.09375
1.27941	1.92308	0.581818	0.395722
0.451613	0.125	0.293063	0.142857
1.25806	0.527196	1.85366	0.416676
0.730562	0.606557	0.845322	0.030303
0.59375	0.233333	1.7119	0.075
0.65762	0.388889	0.5	0.449165
1.63636	0.794521	1.35036	0.402924
0.292683	1.65625	0.23913	0.715603
1.51613	1.72353	0.618754	0.422535
1.3253	0.193548	0.551724	0.35979
1.51515	1.81818	0.234169	0.28125
0.53125	0.583333	0.223601	0
0.942857	0.787879	1.68012	0.0439885
0.709677	1.91185	0.926829	0.0909091
0.573171	0.451613	0.818182	0.331847
0.733333	0.509794	0.118367	0.0627306
1.14321	0.483871	0.60687	0.440303
0.7075	1.11364	1.33537	0.0571429
0.651685	0.677419	1.47727	0.0923084
0.75	0.856024	0.325589	0.296613
0.588235	0.532468	0.953488	0.237719
0.4	0.5125	1.08511	0.243472
0.548387	0.5	0.712702	0.166667
0.569444	0.558824	0.62844	0.575758
0.767667	2	0.747664	0.32912
0.78125	1.42424	1.04687	0.0857143
1.1875	1.86667	0.926136	0.324324
0.766667	0.719512	0.104972	0.370892
0.665539	0.727759	0.891892	0.450549
0.4	0.6	1.27907	0.419355
0.509934	0.147186	0.923891	0.163044
0.571429	0.847458	0.436364	0.12
0.602301	0.5	0.468521	0.405405
0.285714	1.8125	2.11628	0.4375
0.74718	0.953125	0.383562	0.0588235
0.757576	0.972222	2	0.323242
0.54717	1.33858	2	0.175
1.39697	0.519481	0.619707	0.0625
0.542857	0.375	1.22984	0.242424
0.839284	0.30303	0.707071	0.15625
0.681539	1.58065	0.638254	0.194263
0.545455	1.90625	0.478723	0.275
0.247059	0.633333	0.263158	0.283537
0.724008	2.1791	0.612749	0.411765
0.0418249	0.596787	1.71429	0.133604
1.33333	0.5625	0.735684	0.243902
0.825995	0.415205	0.692308	0.15625
0.541985	0.625	0.775	0.369118
0.691238	1.34043	0.675	0.274311
0.142857	1.15	1.14683	0.4
0.504364	0.766667	0.8	0.542341
0.763959	0.2	0.709091	0.124294
0.710778	1.4	0.365854	0.2
0.868421	0.566667	2.75	0.125
0.452381	1.24457	0.5	0.289855
1.02564	0.5	0.802469	0.0714286
0.560175	0.630769	0.882454	0.072
0.9	2.30303	0.223776	0.365788
0.25	0.915663	0.605078	0.344529
0.57334	0.164179	0.285714	0.274109
0.387097	0.4	1.80226	0.565789
0.532967	1.84375	0.723684	0.314286
0.633333	0.556445	2.23438	0.215507
0.346667	1.71681	0.888889	0.441176
1.0733	0.458647	1.39754	0.497958
0.0634921	0.46875	0.562249	0.486916
0.456376	0.507042	1.23763	0.546875
0.627737	1.40625	0.75	0.223782
0.68191	0.333333	1.56296	0.262539
0.850746	0.121951	0.953846	0.233333
0.75	1.66667	1.12557	0.269028
0.882682	1.29032	2.40816	0.447514
0.757576	0.0571429	2.56818	0.443222
1.56522	0.934066	2.04651	0.305389
0.953587	1.00254	0.352941	0.333333
0.181818	0.833333	1	0.548718
0.223684	0.571429	0.85	0.630332
0.703704	0.2	0.638298	0.3125
1.02111	1.57576	0.509172	0.466667
0.959459	1.10811	0.989011	3.93295
0.25	1.64583	0.339286	0.26
0.435897	0.52027	0.7	0.395844
0.806452	2.2	0.705069	0.6
0.698218	1.08824	0.272217	0.264327
1.05769	0.65625	0.282443	0.733333
1.02206	1.70207	0.493419	0.59375
0.545455	0.44554	0.669715	0.32948
0.354839	0.583136	1.84783	0.775
0.513157	0.443506	0.571429	0.4
0.676056	1.5122	0.428571	0.552598
0.228261	1.66667	0.521739	0.457143
0.904762	3.36585	0.886364	0.212121
0.766667	0.170306	0.294737	0.542127
0.458555	0.517096	0.836937	0.359425
0.696	1.23077	0.354647	0.575
1.28957	0.794872	0.610092	0.134585
1.29167	3.83133	1.65686	0.2
0.594595	2.32258	0.382979	0.387097
0.909091	2.11594	0.437175	0.315789
1.15625	1.56644	0.630482	0.959583
0.908397	0.3125	1.18789	0.151515
0.45815	1.83333	0.595238	0.209821
2.17527	2.46875	0.514961	0.614458
0.366667	1.58065	0.346939	0.323699
0.833333	0.226131	0.446809	0.222808
1	1.10938	0.928571	0.470588
0.421053	1.78125	0.638298	0.6
0.924595	1.07692	1.29301	0.486842
1.775	0.636364	0.329412	0.391682
0.819741	1.2	0.456897	0.446732
0.75	2.01149	0.972299	0.196721
2.15152	0.8125	0.991142	0.694444
1.05882	1.28571	0.780488	0.133333
0.354839	0.514578	0.343208	0.625
1.05988	0.238806	0.333333	0.15493
0.76966	0.617647	1.09992	0.327273
0.663393	0.0967742	1.275	0.380014
0.634988	0.576918	1.275	0.578829
0.549646	1.00752	0.95	0.428571
0.544279	0.42334	0.488372	0.402985
0.938356	0.329911	0.285714	0.514379
0.342105	0.674352	0.702703	0.887097
0.705882	0.965537	0.878049	0.331776
1.07471	0.555556	0.269841	0.46875
1.04	0.664706	0.296296	0.625
0.378378	1.66667	0.531774	0.375709
0.807338	1.14894	0.124088	0.694611
0.24	2.8	0.375	0.388889
0.40625	0.9	1.17341	0.575342
0.9	0.366667	0.896724	0.202203
0.496818	1.6	0.609442	0.708791
0.351351	0.90625	1.31818	0.666667
0.537415	0.4375	0.261538	0.6
0.587963	1.51613	0.380952	0.5
0.804511	0.125	0.294118	0.304851
0.677632	0.796989	0.555556	0.3
0.693953	0.184	1.55422	0.38637
0.380435	0.870968	0.795455	0.638032
0.839756	0.7	0.880658	0.566667
0.84375	1.55556	0.925	0.433333
0.156633	0.483871	0.138385	0.322581
0.633333	1.22727	0.488372	0.290323
0.817451	0.883721	0.353659	0.459459
0.503536	0.64539	0.287879	0.366667
1.04238	0.0967742	0.782936	0.309524
0.684211	0.315789	1.02257	0.7
0.866667	0.266667	0.443478	0.333333
0.497585	0.166667	0.512821	0.27698
0.550388	0.698413	1.33425	0.285714
0.173653	0.548387	0.664093	0.333333
0.371429	0.869741	0.465901	0.552239
0.323529	1.03226	0.895349	0.416667
0.567568	1	0.849057	0.311481
0.721754	0.806104	0.634576	0.258065
0.694444	0.94955	0.769231	0.342857
0.25	1.15102	0.927093	0.571429
0.484848	0.641507	0.463918	0.239796
0.657895	0.459459	0.331169	0.433333
0.643167	0.487179	0.666673	0.620112
0.592068	1.03175	0.355556	0.1875
0.912225	1.48387	0.799065	0.101796
0.737705	1.08852	0.163265	0.408451
0.602458	1.09403	1.0396	0.774194
0.825688	0.733961	1.2381	0.491067
0.745941	0.818182	0.761905	0.361905
0.808219	0.568287	0.826087	0.615108
0.132353	0.59375	0.529412	0.379552
1.09114	0.641237	0.795918	0.837838
1.13333	0.342857	0.835206	0.319444
0.902696	0.870968	0.75	0.289855
0.4	0.671755	0.35	0.463415
0.611339	0.83871	0.64286	0.363636
1.04746	0.428571	0.452559	0.442294
0.756715	0.671329	0.239316	0.666667
0.738184	1.3871	0.372496	0.280283
0.826574	1.08333	0.738095	0.290323
0.666667	0.772397	1.08	0.477612
0.756757	0.783784	0.62	0.435209
0.496119	0.864297	0.691241	0.250765
0.235294	0.516129	0.197425	0.630156
0.933512	0.802108	2.83146	0.383838
0.531915	0.145161	0.554156	0.392593
0.805556	0.953846	0.690652	0.114286
0.967742	0.551871	1.2684	0.2
1.08126	1.37349	0.816327	0.432944
2.24242	1.80645	0.865854	0.401836
1.4195	2.71212	0.422222	0.12426
0.709677	0.242424	0.634146	0.375
1.06472	0.547117	0.85074	0.15625
0.771242	0.693467	0.407407	0.0743494
0.826829	0.64907	0.518718	0.215116
0.533333	0.714286	0.664679	0.4035
0.623923	0.547225	1.36012	0.166667
1.125	0.84502	0.556634	0.733333
0	0.659922	0.85	0.321429
1.76336	1.09236	1.12766	0.519226
0.652941	0.399564	0.444444	0.354337
0.228571	0.833333	0.551996	0.445896
1.54839	0.462303	0.91813	1.06006
1.04265	0.767045	0.4	0.4
0.266667	0.78125	1.41667	0.117647
0.646263	0.925087	0.147651	0.363636
1.46811	0.453125	1.85	0.527989
0.666093	0.30303	0.237077	0.294118
0.864865	0.921875	0.264053	0.497817
0.567073	0.544484	0.94278	0.420354
0.766976	0.125	0.243902	0.463632
0.290323	0.657895	0.959016	0.303448
1.04552	0.967742	1.56779	0.100215
0.602126	0.367824	0.640909	0.477612
1	0.61661	0.852689	0.193548
0.316456	0.543099	0.456522	0.605634
0.759358	1.06206	1.01522	0.322581
0.117647	1.22857	0.212766	0.125
0.933333	0.766667	0.217391	0.324324
0.444444	0.770018	1.07942	0.370963
0.631579	0.742857	0.577519	0.0625
0.366667	0.633333	0.836872	0.484848
0.545977	2.7596	0.909091	0.354839
0.542203	0.552343	0.563636	0.255519
0.394737	0.8125	0.352632	0.4
0.575758	2.26667	1.04878	0.423077
1.27536	0.8	0.697393	0.147059
0.711538	0.758065	0.621302	0.709677
0.572722	0.359217	0.552864	0.75
0.601654	0.870968	0.719058	0.5
0.820961	0.59375	1.0381	0.135531
0.368421	0.913462	0.964359	0.375
0.193548	1.03371	0.357143	0.197368
0.86607	0.684211	0.504983	0.42623
0.424242	0.106194	1.18017	0.822857
0.676461	1.58864	0.791071	0.315789
0.456522	0.21875	0.697917	0.222222
0.606061	0.828838	0.469388	0.766667
0.47611	1.96875	0.869048	0.548072
0.576928	0.225352	0.673077	0.27907
0.616115	0.921875	0.888889	0.464578
0.128205	0.28125	1.11685	0.285722
0.974525	0.818182	1.4186	0.53125
0.506849	0.865116	1.08602	0.771429
0.454545	0.777126	0.84065	0.181287
0.351351	0.317305	0.729167	0.265625
0.242424	0.405556	0.207277	0.488208
0.277778	1.375	1.06171	0.294118
0.433333	0.65493	1.56151	0.48899
0.512919	0.927711	1.35135	0.413481
0.717467	0.125	0.378066	0.774194
0.410256	1	0.938413	0.423741
1.07519	0.573643	1.025	0.30303
0.857143	0.3125	0.544293	0.4375
0.620016	1.07812	0.245675	0.677419
0.82963	0.723077	1.03409	0.379426
0.883117	0.733333	0.829268	0.256917
0.991607	0.176471	1.14943	0.65625
0.6	0.387097	0.847694	0.235294
0.728395	0.720299	0.49749	0.690141
0.608696	1.13333	0.237859	0.314286
0.462687	0.4	0.0980392	0.5
0.927536	0.366667	0.4	0.122094
0.504282	0.1875	1.41463	0.235294
1.36842	0.136364	0.908046	0.371429
0.799991	0.669531	1.45333	0.775328
0.887217	0.887714	0.912234	0.187357
0.0921053	0.9	0.878049	0.1875
0.651685	0.370302	0.861698	0.368421
0.1	0.959255	0.478644	0.0967742
0.545455	1.05952	0.654545	0.381057
0.120697	0.612317	1.0045	0.305296
0.1	0.1875	0.682015	0.266667
0.127411	0.153846	0.807023	0.25
0.0606061	1.2064	0.651163	0.270794
1.91429	1.26087	0.56422	0.300659
1.12903	0.972973	0.119048	0.136139
0.114286	0.129032	1.1573	0.132653
0.216667	0.977778	0.621849	0.15873
1.2	1.58887	0.524827	0.233333
0.225806	0.742765	0.967871	0.44186
1.02857	0.3671	0.724827	0.242424
0.314286	1.06757	0.809524	0.420092
0.12381	0.982143	0.62963	0.410326
0.133669	1.14706	0.670209	0.775
0.259978	0.394737	0.545261	0.733333
1.06452	1.19355	0.342096	0.270588
0.19945	0.909091	4.49524	0.319372
0.272727	1.48684	0.767111	0.366667
0.616071	0.957547	0.666667	0.0414508
0.129032	0.424242	0.523816	0.0879264
0.785232	0.96652	0.809519	0.274211
0.2255	0.702424	0.341176	0.881257
0.862057	0.669997	0.653526	0.190955
0.221003	1.27841	0.674419	0.347826
0.0666667	0.322581	0.727273	0.171053
0.373727	1.09783	0.825	0.338028
0.171742	0.986842	0.773134	0.586221
0.176471	1.01333	1.05571	0.160494
0	1.39844	1.20905	0.290323
0.225806	0.21875	0.35082	0.28275
0.1	2.27536	0.425	0.5625
0.132169	1.45161	0.333333	0.39654
0.0555556	0.779528	0.404762	0.4
1.04938	1.21739	0.380952	0.22
0.59375	1.32291	0.543478	0.9
0.667359	0.2	0.702631	0.463415
0.412257	0.782287	0.67148	0.233333
0.90411	2.93333	0.581914	0.630766
0.263357	1.53062	0.686167	0.324609
0.612903	0.861538	0.620065	0.290323
0.451613	0.471642	0.402138	0.594054
0.192315	1.15385	0.76087	0.458333
0.674595	0.551015	0.309524	0.4375
0.69741	1.03889	0.538299	0.0571429
0.21454	0.757576	0.481507	0.452834
0.2	0.737711	0.67591	0.151515
0.2	0.457143	0.577982	0.355392
0.366409	0.614815	1.32609	0.719325
0.387097	0.242424	0.720803	0.451613
0.666344	1.24324	0.672727	0.228571
0.246421	0.695359	0.46875	0.479597
0.301873	0.613099	0.774905	0.276471
0.0909091	1.48571	0.526138	0.16129
0.3125	0.636364	0.604269	0.16129
0.266667	0.222222	0.962958	0.638889
0.194719	0.504073	0.782609	0.741935
0.540541	1.83333	3.87497	0.205596
0.977188	1.32258	1.95238	0.451613
0.15625	1.32623	0.204082	0.135135
0.467532	2.84375	0.503102	0.027027
0.304965	0.375	0.914894	0.816667
0.105059	0.709677	0.217949	0.230769
0.180943	0.3	0.288462	0.282268
0.700928	1.05479	0.59292	0.738086
0.136364	1.32258	0.261062	0.290058
0.402985	0.974576	0.650915	0.492958
0.354839	1.87324	0.243902	0.888889
0.645161	0.986164	1.01663	0.350436
0.283582	1.46667	0.232558	0.173075
0.375	1.73529	0.0963855	0.374998
0.239117	0.770492	0.977011	0.416171
0.278689	0.671642	0.6	0.549296
0.9375	0.419355	0.53514	0.521137
0.857143	1.4369	0.33945	0.6
1	0.694875	0.950382	0.473404
0.272727	0.6087	0.906351	0.245545
0.0909091	0.29599	1.00976	0.172897
0.709677	0.72563	0.4	0.163095
1.0569	0.836743	0.809524	0.233333
0.258065	0.258065	1.00844	0.335624
1.46667	2.14801	0.661652	0.31746
0.237792	0.489655	1.05801	0.198189
0.0666667	0.566675	0.544335	0.130435
1.11111	0.705882	0.571429	0.15625
0.142758	1.04802	0.666667	0.0789474
0.192053	1.21875	0.571429	0.354839
0.466667	1	1	0.289474
0.655172	0.807125	0.558824	0.483871
0.472222	0.916916	0.412371	0.533333
0.0967742	0.9	1.17125	0.279412
0.290698	0.925373	0.428571	0.35
0.180328	0.676471	0.534031	0.377184
2.37879	0.581395	0.55814	0.333333
0.921571	0.396489	1.175	0.275232
0.696203	0.5	1.2	0.09375
0.27003	1.71667	1.325	0.322581
0.53125	1.29032	0.480811	0.270844
0.634731	0.747079	1	0.257143
0.815544	0.465459	1.57447	0.166667
0.171156	1.28971	0.649485	0.154641
0.297297	0.470588	0.414634	0.540541
0.21352	1.16418	0.885548	0.815789
1.27273	0.913043	0.309524	0.6
0.338532	0.741229	0.662173	0.454545
0.205659	1.28072	1.24345	0.540821
0.7	0.248446	0.688413	0.638814
0.455696	1.02804	0.395349	0.216216
0.195	0.519668	0.309524	0.0666667
0.668639	0.606061	0.606561	0.539683
0.336565	1.05128	0.295455	0.290323
0.123482	0.738811	0.716981	0.266667
1.8125	0.180943	0.553398	0.243902
0.466667	0.863946	0.832132	0.612903
0.217391	3.33333	0.788235	0.211538
1.04545	3.03125	1.02041	0.504961
0.302755	0.78022	0.477273	0.3733
0.327422	0.618307	0.662791	0.657143
0.766667	0.621622	0.828571	0.237288
0.324324	0.3125	1.63043	0.222222
0.2	0.451322	0.539103	0.466667
0.4375	0.516129	0.285714	0.314869
0.510868	0.650794	1.16082	0.333324
0.166751	0.635517	0.666538	0.333333
0.521739	1.51041	3.17778	0.210526
0.222222	0.731928	0.804878	0.30303
0.666667	1.06814	0.487805	0.0540541
0.355263	2.5625	2.21813	0.252243
0.2	1.30303	0.6	0.52381
0.166667	1.02304	0.213514	0.658537
1.43029	0.205882	0.534884	0.272727
0.323529	0.469072	0.976744	0.310215
0.1475	0.759582	0.117647	0.383459
0.522512	1.03175	1.14285	0.281919
0.779573	1.71875	0.52381	0.633588
0.517246	1.45	0.722914	0.769697
0.202532	3.09677	0.669185	0.452555
0.15	0.774194	0.99115	0.446328
0.0909091	0.21875	0.738095	0.188406
0.464567	0.60274	0.666667	0.246753
0.193548	0.53125	0.27907	1.09375
0.181818	4.03226	0.195122	0.96875
0.0932643	0.5625	0.914243	0.382353
0.638298	0.566667	0.877551	0.385974
0.145162	0.825	0.707317	0.4
0.122993	0.966667	0.895582	0.810811
0.733333	0.757096	0.961647	0.303571
0.687108	3.23333	0.47619	0.424731
0.354839	0.655308	0.6	0.25
0.191773	2.08571	0.547619	0.774648
0.111684	1.58065	1.04255	0.533333
0.154592	0.373134	0.733333	0.336614
0.2	1.81816	0.736837	0.317199
1.05556	2.05882	0.783796	0.413295
0.136364	0.982897	0.505882	0.289474
0.621622	1.32291	0.990556	0.287554
0.161491	0.593068	1.08911	0.172973
0.0941476	0.385321	0.511111	0.303103
0.0800108	0.782895	0.593717	0.125
0.6875	1.19355	0.53125	0.564428
0.179104	1.71849	0.866667	0.451613
0.806452	0.366667	1.125	0.156863
0.273292	0.52459	0.72119	0.205882
0.0769231	0.531102	0.9275	0.7
0.658275	0.459995	1.03048	0.255556
0.121212	0.5625	0.752809	0.373513
0.350785	2.06881	0.604651	0.521314
0.0769231	0.894737	0.805448	0.331135
0.454545	0.590278	0.961783	0.176471
0.457143	0.324292	0.745098	1.0625
0.589744	0.428571	0.0666667	0.473684
0.548072	0.628493	0.581121	0.645161
0.0666667	2.11111	0.633615	0.5
0.794118	0.592105	1.3	0.159091
0.459459	1.39304	0.622642	0.5
0.333333	1.32836	0.577778	0.332584
0.28125	1.85938	0.585366	0.0967742
0.258065	2.14286	0.606557	0.306871
0.236111	0.3125	0.538462	0.222222
0.0322581	0.176471	0.798821	0.318418
0.475	0.2	0.889431	0.6
0.3	1.12759	1.35	0.5
0.417021	0.151515	1.03549	0.27916
0.217391	0.40625	0.756881	0.557625
0.575342	2.5	1.575	0.38177
0.2	2.17323	0.762931	0.282353
0.256757	0.393939	0.512195	0.35692
0.0810811	0.970588	0.66	0.242424
0.314286	0.302663	0.386792	0.457143
0.228571	0.204819	0.910214	1.02521
0.375323	0.652174	0.874777	0.142857
0.186047	1.97221	0.377009	0.333763
0.588235	2.46667	0.592742	0.462975
0.431665	0.34905	0.79878	0.2
0.566737	1.33232	0.985681	0.384132
0.429066	3.71106	0.214286	0.233333
0.289855	3.53194	0.613634	0.327725
0.149162	0.129032	0.931818	0.186441
0.0625	0.321417	0.958904	0.0428571
0.294118	1.21875	1.09091	0.275362
0.901639	1.69697	0.675	0.721311
0.545726	4.30303	0.295455	0.322826
0.6259	3.94118	0.75	0.400669
0.164286	0.597403	0.238095	0.162791
0.666667	2.6237	0.558209	0.451613
0.564516	3.71429	0.772727	0.483871
0.593023	0.407692	0.97561	0.254902
0.55802	3.03226	0.595331	0.58253
1.05926	2.33333	0.509804	0.371429
0.688185	2.97087	0.333333	0.1
0.361111	1.22561	0.688889	0.1
0.354839	0.450063	0.2	0.579487
0.129032	2.22388	0.481481	0.373972
0.42	2.85	0.441177	0.129032
0.806452	1.03226	0.410714	0.459259
1.16667	1.45194	1.07317	0.218045
0.898551	1.53125	0.720204	0.390486
0.567568	1.85434	0.169231	0.321429
1.14286	1.85694	0.909091	0.366667
1.13235	4.4102	0.612245	0.27027
0.621736	1.35135	0.859595	0.0340909
0.591176	1.29412	0.980392	0.528169
0.3	0.510209	1.34066	0.0625
0.81571	1.93333	1.13221	0.46875
0.4	0	1.19118	0.5
0.0630541	1.96106	0.396429	0.289941
0.823529	0.84375	1.21649	0.242424
0.884354	0.733333	0.591837	0.1
1.5	0.341602	0.978261	0.553187
0.899519	1.87756	0.968498	0.466667
1.08333	0.78125	1.09836	0.323529
2.25	0.419355	0.604861	0.424242
2.09677	1.56667	0.488889	0.833333
1.58788	0.949749	1.15238	0.383509
0.616089	1.87911	0.843595	0.375
3.13125	1.0625	0.844143	0.896844
1.07576	0.0778836	1.07917	0.386762
0.594822	0.521012	1.42331	0.285971
1.58824	2.23001	1.4722	0.41129
0.419753	0.233333	1.12795	0.81739
1.86281	1.24305	0.746414	0.639785
0.691176	2	1.51108	0.288596
0.1	1.28148	0.97561	0.378378
0.681662	1.8	0.65	0.333342
0.816097	2.17002	0.5	0.0625
1.29835	1.23215	0.979167	0.617647
1.03333	1.71429	0.44898	0.649132
0.774194	0.181818	1.34146	0.453978
0.142857	0.480176	1.27363	0.405132
1.78125	0.16338	1.13043	0.443992
1.55556	2.14402	1.17589	0.7
2.625	0.701493	0.642449	0.0909091
1.17188	0.144279	0.660377	0.607379
0.238095	0.673457	0.975	0.231707
0.629391	0.10551	0.603774	0.4
2.66667	0.411765	0.678161	0.166667
2.8	0.322581	0.2	0.534198
0.155061	1.46875	1.43849	0.766667
1.25806	1.7541	0.4	0.483871
2.38889	0.513514	1.2233	0.616702
0.212121	0.285714	0.50566	1.08081
0.574661	0.483254	0.25	0.5
0.38	2.27838	0.658537	0.363636
0.140186	1.51429	1.2242	0.617647
2.16129	0.833333	0.431818	0.310524
1.83721	1.15519	0.679012	0.643836
0.53125	0.851084	0.986836	1
0.129032	0.507692	0.363636	0.605263
0.190907	0.941168	4.03704	0.171429
0.444444	1.6	1.53488	0.539726
0.166667	1.04523	1.78631	0.233333
0.0857143	1.06493	1.73267	0.233333
2.22581	1.47756	1.10688	0.463415
0.266667	0.529412	1.14169	0.3
0.703125	1.10002	1.14583	0.568345
0.604651	1.22981	0.863415	0.432624
0.119093	1.16923	0.791123	0.608696
0.157895	0.55	0.609195	0.478988
0.0263158	0.987329	0.364706	0.921738
0.236842	0.5	1.14733	0.454545
2.03333	0.294993	0.869955	0.0882353
0.603175	0.849673	0.9	0.231722
0.77492	0.211268	1.35976	0.384058
1.8	0.225138	0.833333	0.78125
1.62442	0.0857143	0.879717	0.53125
0.0837218	0.09375	0.904762	0.385057
2.704	0.870968	0.753086	0.383363
0.1	0.83871	0.813503	0.286379
1.42191	0.25	1.14607	0.794118
1.26974	0.05	0.236181	0.487707
0.433333	1.06061	1.02439	0.402778
1.8125	1.75	1.67049	0.5
0.621212	1.72434	0.772727	0.366667
1.04688	1.41176	0.477273	0.30303
0.574468	0.212121	1	0.612903
2.66667	0.332991	0.693654	0.470588
0.40625	0.587675	1.22428	0.15625
1.69697	0.9	0.985026	0.29846
2.32891	0.283333	0.454545	0.639155
1.19444	0.526316	0.727541	0.555556
0.941176	0.435484	0.713586	0.645161
0.5	0.422262	0.563336	0.457631
0.884615	0.225806	1.18605	0.128205
1.45946	1.09727	0.584906	0.7
0.655556	0.56089	1.22152	0.233333
1.2	0.268293	1.54139	0.301746
0.82175	1.09052	1.89286	0.153846
1.01728	0.514793	1.04762	0.216867
1.56796	1.30556	1.25551	0.588235
1.47663	0.733333	0.97561	0.711077
0.2723	0.378049	0.625	0.1875
0.5	0.852941	1.45536	0.15942
0.56	0.277946	1.08759	0.0625
1.70886	1.07595	1.1	0.289474
1.86115	0.687502	0.390244	0.641026
1.27541	0.774929	1.01136	0.486631
1.01163	0.935788	0.717391	0.347826
0.823529	0.584742	1.14894	0.514286
1.45455	2.41834	1.22905	0.460794
0.874642	1.61017	0.335895	0.305951
1.07843	0.433333	0.379774	0.367807
2.78788	1.91512	1.2381	0.430815
1.63333	1.12903	1.02919	0.577987
1.43243	0.781065	0.725	0.237705
0.933333	0.3872	0.621212	0.816328
0.921875	1.25806	0.677423	0.2
0.433333	0.552239	1.28571	0.588235
2.20227	0.289575	1.2439	0.5
1	0.80907	1.1875	0.372911
1.26667	1.34286	1.42112	0.182681
1.77647	0.692308	0.553931	0.624995
1.37143	1.28169	0.84438	0.328358
2.41935	0.9375	1.25	0.536585
0.503004	1	2.09756	0.291656
0.4375	1.5	1.59349	0.303797
0.84375	0.31068	1.09302	0.393939
0.208333	0.625	0.390244	0.446441
0.970588	1.06622	0.473291	1.43914
0.903226	1.35484	0.324707	0.4
1.63235	0.794872	1.25974	0.323529
1.12245	0.48045	1.22093	0.657143
1.37707	1.07219	1.18605	0.119266
0.204082	1.82353	0.918605	0.400005
0.839931	0.529412	0.247059	0.628571
1.11594	0.242105	0.798567	0.287582
0.958904	0.47541	0.979592	0.387097
1.53383	0.9375	1.16	0.264706
0.5	0.68671	1.77273	1.20968
1.03125	0.909091	1.06818	0.225806
0.830986	0.165897	1.57365	0.12
0.104651	2.00985	1.06122	0.993789
1.23077	1.31579	0.892157	0.1875
1.71429	0.478178	1.34524	0.193548
0.146639	0.75	0.346118	0.40625
0.866667	0.423913	0.414634	0.709677
0.899052	0.90625	1.48035	0.466667
0.76417	0.0625	1.13333	1.24332
0.1125	0.352941	1.51163	0.810256
0.228079	0.791045	1.33333	0.188531
0.650794	1.1	0.911541	0.967742
0.133333	1.0707	1.57046	0.641742
0.763158	1.32787	1.19318	0.245088
0.336097	0.330351	0.387387	0.898551
0.2	0.622222	1.47011	0.09375
0.243902	1.12698	1.05703	0.375
0.665965	1.47222	0.55814	0.105263
0.829268	0.485661	0.879843	0.328358
0.765625	0.666667	0.593074	0.363636
0.516234	0.918919	1.2973	0.147059
0.913767	1.05882	1.57482	0.194444
0.575758	0.741935	0.865975	0.558824
0.9	1.22581	0.470149	0.255016
1.22132	0.836716	1.84	0.391164
0.993551	0.588302	0.337145	0.171429
0.0364238	0.731343	0.580949	0.227262
0.848231	0.549029	1.37374	0.151515
0.134012	2.40585	0.0909091	0.284091
0.0735294	0.77609	1.40765	0.0384615
0.705882	1.23622	1.31221	0.502079
0.52568	0.5	0.4507	0.21875
0.855865	0.712229	0.405123	0.142857
1.0625	0.643836	0.571429	0.468101
0.21875	1.19355	1.57447	0.121212
0.0487805	0.782984	0.68053	0
0.673271	0.489945	0.919203	0.259897
0.478022	0.512605	1.10891	0.135135
0.375	1.72599	0.414634	0.594511
0.358209	1.24615	0.7	0.305556
0.181818	0.474359	1.125	0.2
0.3	0.79109	0.25	0.371429
0.8	0.797386	0.488538	0.2
0.177778	0.709677	0.448276	0.224856
0.100268	0.818713	1.04963	0.492958
0.25	0.407771	3.91935	0.227273
0.653061	1.61705	0.57175	0.525
1.04126	0.472182	0.709184	0.937491
0.0746269	0.671429	0.212766	0.82967
0.724132	0.612903	0.65414	0.552632
0.788732	1.11111	0.382925	0.301435
0.375	0.806452	0.869565	0.914693
0.810811	1.16547	0.685393	0.851282
0.258065	0.987952	0.515837	0.714754
1.17704	0.514286	0.460004	0.909287
1.56842	0.762788	0.137255	0.454545
0.307692	0.579999	1.22619	0.16129
0.526321	0.46875	0.836735	0.177419
0.376344	0.171429	0.549702	0.555556
1.16667	0.666667	0.431818	0.294479
0.5	0.523201	0.148936	0.0967742
0.818182	0.679866	0.326087	0.173235
0.16521	0.06	0.376154	0.575758
1.66792	0.74722	0.93617	1.29554
0.567568	1.23333	0.56951	0.281431
1.29032	0.668088	0.45283	0.588616
0.894737	0.451725	0.517077	0.548611
1.0234	0.194444	0.320886	0.222222
0.646154	0.791444	0.482103	0.258065
0.882353	0.30303	0.464629	0.5
0.200992	0.90803	0.471698	0.871795
0.511941	1.06452	0.657173	0.75
0.69697	0.4	0.529183	0.30303
0.766667	0.672799	0.456556	0.225806
0.8	0.852814	0.425926	0.9
0.638086	0.633333	0.428571	0.278853
0.419355	0.424242	0.418605	0.583684
0.989453	1.7	0.365527	0.365854
0.742424	1.19355	0.77537	0.540541
0.772711	0.525007	0.351612	0.138889
0.763525	0.6	0.981481	0.419355
0.16129	0.316456	0.9926	0.194444
0.358209	1.22581	0.409622	0.0645161
0.674994	0.466667	0.138298	0.233333
1.21875	0.214286	0.813953	0.428571
0.806452	0.576152	0.393099	0.157895
0.697578	0.203125	0.4	0.106742
0.612121	0.414286	1.26404	0.617647
0.666667	0.451613	0.627495	0.834247
1	1	0.626866	0.268785
0.75	0.903226	0.392157	0.633333
0.78049	0.477612	0.565217	0.147059
0.878049	0.432066	0.55814	0.749129
0.47541	0.651743	0.207353	0.1
0.709677	0.308989	0.625	0.211527
0.742782	0.454545	1.3617	0.409936
0.342857	0.668605	0.761364	0.229016
0.940476	0.354839	0.844444	0.45
0.734375	0.411765	0.536585	1.39437
1.14458	0.509804	0.375	0.532503
1.4908	0.432432	0.516854	0.470588
0.787879	0.410628	0.295238	0.438776
0.819819	0.870968	0.181818	0.758479
0.92364	0.456617	0.526882	1.37132
0.0606061	0.580645	0.0756302	1.24079
1.44156	0.566667	0.601457	0.296232
0.742424	0.557927	0.487805	0.514286
0.528571	0.548387	0.3	0.272175
0.795574	0.405655	0.132075	1.22222
0.777778	0.421559	0.443596	0.278195
0.852685	0.363636	0.102041	0.205877
1.41176	1.78947	0.317073	1.36111
0.521739	0.459459	0.681818	1.06452
1	0.545455	0.642857	0.944444
1.16002	0.193548	0.354167	0.271205
1.01787	0.153846	0.521629	1.43716
1.40984	0.1	0.375	0.288462
0.580645	0.75	0.44186	1.11765
0.416961	0.387097	0.46369	0.733333
0.653336	1.53217	0.302326	0.2
0.936937	0.624113	0.473681	0.676471
0.533333	0.272727	0.421763	0.550918
1.27084	0.342105	0.441358	0.46875
0.832886	0.16506	0.470868	0.257143
0.607692	0.388889	0.35436	0.769231
0.485294	0.575906	0.604793	0.848756
1.2623	1.17724	0.358213	0.419355
1.28125	0.498427	0.0508475	0.354233
1.0184	0.903226	0.343434	0.333333
0.832215	0.246575	0.398963	0.242424
0.796811	0.322581	0.346154	0.117647
1.66161	1.23763	0.361446	0.575468
0.516129	0.424658	0.69494	1.23762
0.552239	0.72973	0.422794	0.675676
0.565789	0.533333	0.357143	0.669302
1.01509	0.251309	0.253061	0.257433
0.382353	0.257956	0.688889	0.336289
0.266667	0.3	0.442592	0.896244
0.778135	0.120746	0	0.548387
0.523256	0.529412	0.511628	0.616667
1.37313	0.346925	0.254717	0.168675
2.78723	0.709677	0.585106	0.220588
0.684211	0.833333	0.411765	0.263158
0.216216	0.498314	0.33913	1.28676
0.767111	0.0729063	0.240968	0.350649
0.363636	0.396195	0.49178	0.206605
0.78481	0.615854	0.673913	0.214286
0.481481	0.563836	0.369792	1.15161
0.562914	1.88058	0.333333	0.387097
0.682927	0.666667	0.116279	0.492304
0.682659	0.433333	0.231245	0.364706
0.452616	0.515152	0.180638	0.448649
0.802973	1.77408	0.412008	1.08502
0.884259	0.909091	0.825	1
0.8	0.397059	0.239431	0.994773
0.771429	1.26515	0.0990991	0.5
0.966667	1.6	0.675	0.2
0.891892	1.31429	0.362924	0.17293
0.966085	1.46558	1.4878	0.676471
0.852459	0.181818	0.463158	0.870968
1.11765	0.910892	0.217391	0.0606061
0.726592	1.26959	1.4375	0.193684
0.935622	0.553219	0.997875	0.464921
0.333344	0.833333	0.155556	1.24183
3.01827	0.217391	0.81176	0.833333
0.6	0.514286	1.375	0.211765
0.617053	2.1052	4.26829	1.21312
0.8	0.559524	3.02424	0.492958
0.710145	0.327673	0.555291	0.694444
0.766667	0.966667	0.311065	0.245452
0.898026	0.75	0.402985	0.1
0.966609	0.472884	0.278486	0.560976
0.346939	0.0967742	0.5	0.242283
0.638158	0.59375	0.496555	0.631206
0.572641	0.335176	0.740385	0.272727
0.30303	0.82292	0.204082	0.84375
2.81963	0.226417	0.719101	0.628571
0.210526	2.3871	0.901071	1.09677
0.553187	1.82377	1.04762	0.548377
0.732394	0.864516	0.76	2.03965
0.566667	1.77264	0.77381	0.848921
0.727273	1.78947	1.5467	0.714286
0.5	0.193548	1.20833	0.201183
2.15625	0.318681	1.03333	0.875
0.272727	1.53358	1.26415	1
4.84375	0.333333	0.489362	0.647059
0.71519	0.34375	0.244898	0.266667
0.5	0.931459	1.36217	0.555556
0.972222	1.55119	0.318182	0.447368
1.13333	0.371429	1.175	0.448195
1.56313	0.333333	1.19565	0.166667
0.644832	0.131579	0.83536	0.866667
0.619422	0.799984	0.987893	0.713436
0.763158	0.1	0.864035	1.22368
1.29898	0.472	1.475	0.125
1.02326	0.344237	0.523816	0.447368
0.134328	0.316092	1.39356	4.09091
0.921053	1.63235	0.404762	0.75
0.613981	1.6129	0.840909	0.710526
0.0985916	0.5625	0.976923	0.497238
0.612143	0.914931	0.85	0.790395
1.42317	0.323529	0.497901	0.3
0.897436	0.2	0.975	0.330882
0.333333	0.180864	1.28142	0.969697
1.18792	0.978034	0.382979	0.0967742
0.876524	1.40625	0.707317	0.129032
0.467066	1.33846	1.02299	0.709677
1.94118	1.6	0.545455	1.29508
0.5	0.677419	0.595238	1.22581
1.20056	1.29412	0.968761	0.133333
0.593023	1	0.333713	1.16176
0.857143	1.63333	0.904762	0.42425
0.6875	1.175	0.811765	0.315789
0.713826	1.48387	0.581633	0.166667
0.393939	0.696429	0.102041	0.451613
0.590016	1.28919	1.6875	0.0991189
1.35821	1.29294	1.04762	0.520403
0.83871	1.25	0.390244	1.1
0.46875	0.472222	0.91892	0.53125
0.541667	0.972603	1.01889	1.26667
0.72866	0.90625	0.840909	0.540005
0.605716	1.04588	0.477273	0.647863
0.562496	0.747757	0.211497	0.908265
0.642667	0.933333	0.580247	0.522042
0.566667	0.463768	0.996248	1.85294
0.8	0.304878	0.908745	1.43333
0.6	0.054054	0.45	1.42424
0.116022	0.0512821	0.741706	0.0686176
0.59375	0.0666667	0.203297	0.289474
0.30303	0.205128	0.433329	0.6
0.739642	0.368644	0.375	0.0547945
0.326302		0.552324	0.0952381
0.405178		1.33333	0.262138
0.193548		0.690476	0.705882
0.5		0.272727	0.0705128
0.312649		1.45	0.0853659
0.16129		0.66	0.515152
0.333333		0.899471	0.741005
0.225352		0.465116	0.364594
1.76667		0.190476	0.68323
0.246377		0.675	0.120969
1.7		1.51805	0.045977
0.931818		2.41667	0.419355
0.53125		0.779949	0.122449
		0.808989	0.0315315
		1.33333	0
		2.58621	0.879518
			0.129032
			0.119805
			0.429994
			0.828571
			0.0628814
			0.314286
			0.0568968
			0
			0.366549
			0.258065
			0.571429
			0.101449
			0.25
			0
			0.298507
			0.886356
			0.598172
			0.0104063
			0
			0.0895522
			0.192308
			0.666667
			0.466667
			0.555556
			0.372549
			0.212121
			0.393939
			0.694444
			0.273714
			0.258065
			0.409836
			0.26839
			0.493694
			0.430556
			0.676056
			0.460526
			0.446887
			0.152709
			0.407407
			0.4375
			0.3
			0.121212
			0.0952381
			0.430622
			0.356476
			0.304246
			0.182947
			0.298851
			0.967742
			0.282051
			0.666667
			0.375
			0.521739
			0.806452
			0.371429
			0.84375
			0.5
			0.209459
			0.0882353
			0.471316
			0.4375
			0.0833333
			0.425256
			0.168131
			0.285714
			0.465513
			0.541667
			0.235294
			0.345326
			0.405405
			0.602273
			0.282927
			0.447421
			0.378378
			0.132353
			0.473333
			0.282417
			0.294118
			0.457301
			0.431818
			0.309173
			0.0487805
			0.130435
			0.45
