# Supplementary material for: Ca²⁺ leakage is a conserved signal for non-canonical ATG8/LC3 lipidation and membrane repair
Source: EMBO J. 2026 Mar 20;45(9):3022–55. doi: 10.1038/s44318-026-00741-z (PMC13144738; doi:10.1038/s44318-026-00741-z)
Supplement: Supplementary file 10 — Source data Fig. 1 [file 44318_2026_741_MOESM10_ESM.zip › SD Figure 1/Figure 1E.xlsx]

## Sheet: Sheet1
Control	Crystals	BAPTA-AM&Crystals	EGTA-AM&Crystals		t.test:A&B	B&C	B&D	C&D
0	10.3448	0	10.5263		0.000790306	0.000558359	0.448485	0.00438851
0	10.7143	1.85185	12.1951
2.27273	13.1579	0	7.14286
