# Supplementary material for: Ca²⁺ leakage is a conserved signal for non-canonical ATG8/LC3 lipidation and membrane repair
Source: EMBO J. 2026 Mar 20;45(9):3022–55. doi: 10.1038/s44318-026-00741-z (PMC13144738; doi:10.1038/s44318-026-00741-z)
Supplement: Supplementary file 10 — Source data Fig. 1 [file 44318_2026_741_MOESM10_ESM.zip › SD Figure 1/Figure 1C.xlsx]

## Sheet: Sheet1
Control	LLOMe	BAPTA-AM&LLOMw	EGTA-AM&LLOMe	t.test:	A&B	B&C	B&D	C&D
1.04311	1.60081	0.876524	1.0582		2.51991e-23	5.4318e-40	1.57367e-13	1.24868e-24
1.25927	1.35051	0.930679	1.20829
1.01276	1.19857	0.762403	1.25439
1.02809	1.57334	0.869801	1.01655
1.01268	1.3254	0.75904	1.01106
1.04473	1.32979	0.68036	0.931003
0.694535	1.23999	0.904722	1.00419
1.11623	1.6953	0.9467	1.02381
1.3346	1.48161	0.907531	1.08261
1.13584	1.60251	0.855665	1.20898
1.13661	1.69185	0.391153	1.26372
1.00385	1.03046	0.910036	1.81845
1.0523	1.23221	0.590981	1.13964
1.19786	1.46167	0.741973	1.24085
1.14963	1.41625	0.423603	1.1177
0.857721	1.41671	0.855057	1.02906
1.08841	1.74188	0.841499	1.43746
1.309	1.84609	0.78557	1.12071
0.979922	1.49843	0.72679	1.17336
0.980829	1.46781	0.941836	1.27003
1.10677	1.83155	0.664604	1.1354
0.841076	1.40234	0.498327	1.27683
0.919133	1.33906	0.609853	1.10708
1.1559	1.51378	0.65453	1.26156
1.20035	1.37955	0.69019	1.24867
1.07748	1.39521	0.837552	1.55243
1.19661	1.42258	0.398509	1.2954
1.16875	1.38214	0.057597	1.23826
0.675565	1.61793	0.975877	1.15814
0.961574	1.64318	0.56515	1.15732
0.909659	1.6088	0.683245	1.30553
0.737443	1.44598	1.01128	1.06061
1.05498	1.19457	0.568007	1.33169
1.23916	1.64872	0.593848	1.34935
0.977317	1.23027	0.57894	1.36902
0.930963	1.47484	0.573886	1.07959
0.815058	1.53651	0.673193	1.03627
0.849608	1.88952	0.83311	1.1497
1.14306	1.57989	0.853308	0.980931
1.09158	0.845468	0.628328	1.20322
1.0557	1.41035	0.84671	0.990523
0.721769	1.44239	0.979702	1.2501
0.932405	1.44775	0.600377	1.04116
0.724779	1.73738	0.867071	1.29191
1.44646	1.70313	0.607103	1.1858
1.1385	1.76866	0.798443	1.00538
1.24444	1.3124	0.859734	1.03808
1.04449	1.40414	1.08566	1.06674
0.965736	1.76812	0.943793	1.09385
1.33961	1.10738	0.585632	1.65106
1.25199	1.59948	0.849975	1.44984
1.18421	1.67027	1.07696	1.37705
1.27642	1.42223	0.877142	1.44775
1.17961	1.68035	1.00303	1.17033
1.20791	1.60851	0.879329	1.1674
0.878666	1.09468	1.16527	0.879283
1.03016	1.26774	0.998524	1.44831
1.09992	1.55997	0.859256	0.929461
0.91241	1.41697	0.594343	1.14413
0.710917	1.68033	0.807373	1.11239
1.2107	1.75888	0.634976	1.08092
	1.60082	0.64939	1.56107
		0.951215	1.31902
			1.06389
