# Supplementary material for: Ca²⁺ leakage is a conserved signal for non-canonical ATG8/LC3 lipidation and membrane repair
Source: EMBO J. 2026 Mar 20;45(9):3022–55. doi: 10.1038/s44318-026-00741-z (PMC13144738; doi:10.1038/s44318-026-00741-z)
Supplement: Supplementary file 11 — Source data Fig. 2 [file 44318_2026_741_MOESM11_ESM.zip]

Archive with 9 entries (8 files):
- SD Figure 2/
- SD Figure 2/.DS_Store
- __MACOSX/SD Figure 2/._.DS_Store
- SD Figure 2/Figure 2F.xlsx
- __MACOSX/SD Figure 2/._Figure 2F.xlsx
- SD Figure 2/Figure 2E.xlsx
- __MACOSX/SD Figure 2/._Figure 2E.xlsx
- SD Figure 2/Figure 2D.xlsx
- __MACOSX/SD Figure 2/._Figure 2D.xlsx
