# Supplementary material for: Ca²⁺ leakage is a conserved signal for non-canonical ATG8/LC3 lipidation and membrane repair
Source: EMBO J. 2026 Mar 20;45(9):3022–55. doi: 10.1038/s44318-026-00741-z (PMC13144738; doi:10.1038/s44318-026-00741-z)
Supplement: Supplementary file 11 — Source data Fig. 2 [file 44318_2026_741_MOESM11_ESM.zip › SD Figure 2/Figure 2F.xlsx]

## Sheet: Sheet1
time mins	Lipobeads		Time	Control beads
0	1		0	1
0.518833	0.951785		0.5115	0.876127
1.03767	1.02026		1.023	0.924496
1.5565	1.02447		1.5345	0.976255
2.07533	1.00818		2.046	0.966136
2.59417	1.0603		2.5575	1.01782
3.113	1.08984		3.069	0.986379
3.63183	1.11004		3.5805	0.918652
4.15067	1.08489		4.092	1.00451
4.6695	1.02582		4.6035	1.00571
5.18833	1.01282		5.115	1.02994
5.70717	1.15825		5.6265	1.00983
6.226	1.12554		6.138	1.02797
6.74483	1.1278		6.6495	0.952094
7.26367	1.18792		7.161	0.961129
7.7825	1.2838		7.6725	1.04008
8.30133	1.28056		8.184	1.00846
8.82017	1.24321		8.6955	0.94348
9.339	1.2606		9.207	1.09107
9.85783	1.31498		9.7185	1.02764
10.3767	1.11004		10.23	0.948305
10.8955	1.26286		10.7415	0.985003
11.4143	1.25621		11.253	1.04633
11.9332	1.33164		11.7645	0.954682
12.452	1.18212		12.276	0.924098
12.9708	1.13402		12.7875	0.964672
13.4897	1.26402		13.299	0.923635
14.0085	1.19005		13.8105	0.874933
14.5273	1.24297		14.322	0.935241
15.0462	1.30046		14.8335	0.929415
15.565	1.20958		15.345	0.895287
16.0838	1.1718		15.8565	0.875395
16.6027	1.37839		16.368	0.880156
17.1215	1.3726		16.8795	0.900669
17.6403	1.49423		17.391	0.864521
18.1592	1.45981		17.9025	0.893314
18.678	1.39695		18.414	0.926159
19.1968	1.39835		18.9255	0.888904
19.7157	1.4285		19.437	0.880624
20.2345	1.51797		19.9485	0.868597
20.7533	1.59329		20.46	0.937566
21.2722	1.52481		20.9715	0.858367
21.791	1.59762		21.483	0.895949
22.3098	1.42459		21.9945	0.909792
22.8287	1.62252		22.506	0.925913
23.3475	1.49002		23.0175	0.924941
23.8663	1.57925		23.529	0.94064
24.3852	1.60848		24.0405	0.89329
24.904	1.57266		24.552	0.896816
25.4228	1.64101		25.0635	0.956146
25.9417	1.62478		25.575	0.959203
26.4605	1.56649		26.0865	0.904235
			26.598	0.920842
27.4982	1.56808		27.1095	0.853161
28.017	1.58248		27.621	0.924543
28.5358	1.57211		28.1325	0.874974
29.0547	1.53433		28.644	0.88388
29.5735	1.65658		29.1555	0.95114
30.0923	1.64345		29.667	0.855644
30.6112	1.709		30.1785	0.912005
31.13	1.62618		30.69	0.953751
31.6488	1.66652		31.2015	0.878809
32.1677	1.51834		31.713	0.866623
32.6865	1.53335		32.2245	0.884788
33.2053	1.43106		32.736	1.05326
33.7242	1.62899		33.2475	0.959824
34.243	1.54922		33.759	0.96534
34.7618	1.42936		34.2705	0.9235
35.2807	1.52963		34.782	1.04261
35.7995	1.63961		35.2935	0.971869
36.3183	1.66524		35.805	0.919911
36.8372	1.60037		36.3165	0.980752
37.356	1.81819		36.828	0.884413
37.8748	1.60152		37.3395	0.827823
38.3937	1.6531		37.851	0.840384
38.9125	1.73677		38.3625	0.916503
39.4313	1.50009		38.874	0.959291
39.9502	1.57595		39.3855	0.912515
40.469	1.47672		39.897	0.875266
40.9878	1.49387		40.4085	0.940974
41.5067	1.51871		40.92	0.989501
42.0255	1.57846		41.4315	0.855884
42.5443	1.62209		41.943	0.808423
43.0632	1.55642		42.4545	0.840647
43.582	1.66689		42.966	0.84149
44.1008	1.65688		43.4775	0.917586
44.6197	1.6506		43.989	0.874136
45.1385	1.67049		44.5005	0.931253
45.6573	1.62527		45.012	0.893004
46.1762	1.678		45.5235	0.842638
46.695	1.60952		46.035	0.829199
47.2138	1.65633		46.5465	0.928817
47.7327	1.52377		47.058	0.939358
48.2515	1.69399		47.5695	1.01353
48.7703	1.68782		48.081	1.03925
49.2892	1.70955		48.5925	0.937074
49.808	1.80226		49.104	0.973883
50.3268	1.77437		49.6155	0.908996
50.8457	1.73921		50.127	0.917873
51.3645	1.82459		50.6385	0.848178
51.8833	1.72609		51.15	0.964672
52.4022	1.81892		51.6615	0.922839
52.921	1.87818		52.173	0.901418
53.4398	1.97064		52.6845	0.94146
53.9587	1.82203		53.196	0.936079
54.4775	1.77803		53.7075	0.898051
54.9963	1.74092		54.219	0.896148
55.5152	1.80018		54.7305	0.910922
56.034	1.71779		55.242	0.919999
56.5528	1.63473		55.7535	0.938251
57.0717	1.9087		56.265	0.898584
57.5905	1.78169		56.7765	0.91125
58.1093	1.79579		57.288	0.949968
58.6282	1.74104		57.7995	0.948481
59.147	1.70784		58.311	0.977075
59.6658	1.75764		58.8225	0.884542
60.1847	1.78303		59.334	0.929637
60.7035	1.7552		59.8455	0.923986
61.2223	1.70003		60.357	0.897653
61.7412	1.75258		60.8685	0.94919
62.26	1.85078		61.38	0.844547
62.7788	1.70235		61.8915	0.973063
63.2977	1.68837		62.403	0.929169
63.8165	1.58688		62.9145	1.00633
64.3353	1.70314		63.426	0.965006
64.8542	1.61001		63.9375	1.01488
65.373	1.72469		64.449	0.952533
65.8918	1.77223		64.9605	0.969035
66.4107	1.79121		65.472	0.983984
66.9295	1.73866		65.9835	0.958606
67.4483	1.58968		66.495	0.897987
67.9672	1.65999		67.0065	0.943346
68.486	1.56198		67.518	0.86448
69.0048	1.69423		68.0295	0.985513
69.5237	1.68514		68.541	0.878651
70.0425	1.6816		69.0525	0.860405
70.5613	1.72481		69.564	0.957786
71.0802	1.65212		70.0755	0.929877
71.599	1.70735		70.587	0.977848
72.1178	1.66024		71.0985	1.02522
72.6367	1.65481		71.61	0.921439
73.1555	1.59896		72.1215	0.935838
73.6743	1.56277		72.633	0.951514
74.1932	1.65792		73.1445	0.947486
74.712	1.56033		73.656	0.940043
75.2308	1.64858		74.1675	0.969503
75.7497	1.61935		74.679	0.929057
76.2685	1.63369		75.1905	0.85976
76.7873	1.76283		75.702	0.907397
77.3062	1.71242		76.2135	0.990806
77.825	1.63503		76.725	0.983832
78.3438	1.71193		77.2365	1.00742
78.8627	1.56619		77.748	1.0106
79.3815	1.6606		78.2595	0.958073
79.9003	1.73354		78.771	0.968238
80.4192	1.64413		79.2825	0.977742
80.938	1.67836		79.794	0.981882
81.4568	1.60812		80.3055	0.935259
81.9757	1.6271		80.817	0.920309
82.4945	1.7339		81.3285	0.952644
83.0133	1.67226		81.84	0.954952
83.5322	1.73799		82.3515	0.979335
84.051	1.77113		82.863	0.969099
84.5698	1.70717		83.3745	1.01778
85.0887	1.63851		83.886	0.956632
85.6075	1.5198		84.3975	0.963454
86.1263	1.57717		84.909	1.04351
86.6452	1.69655		85.4205	1.02354
87.164	1.7303		85.932	1.00179
87.6828	1.75746		86.4435	1.06336
88.2017	1.77748		86.955	0.992382
88.7205	1.6935		87.4665	0.95812
89.2393	1.80824		87.978	1.02653
89.7582	1.68843		88.4895	1.00013
90.277	1.86726		89.001	1.0227
90.7958	1.74007		89.5125	1.06832
91.3147	1.79573		90.024	0.92514
91.8335	1.85975		90.5355	0.976366
92.3523	1.77308		91.047	0.991515
92.8712	1.8094		91.5585	1.06799
93.39	1.75807		92.07	1.0056
93.9088	1.81141		92.5815	1.06728
94.4277	1.8379		93.093	1.0229
94.9465	1.71425		93.6045	0.943076
95.4653	1.67922		94.116	1.00358
95.9842	1.59988		94.6275	0.972736
96.503	1.73402		95.139	1.06179
97.0218	1.78657		95.6505	1.0539
97.5407	1.8144		96.162	1.11922
98.0595	1.73885		96.6735	1.01548
98.5783	1.68569		97.185	1.0363
99.0972	1.66219		97.6965	1.04781
99.616	1.72719		98.208	1.0924
100.135	1.67501		98.7195	1.09251
100.654	1.62423		99.231	1.15412
101.172	1.42966		99.7425	1.11324
101.691	1.74092		100.254	1.10617
102.21	1.78279		100.766	1.09931
102.729	1.51981		101.277	1.10347
103.248	1.65138		101.788	1.12307
103.767	1.79749		102.3	1.07428
104.285	1.605		102.811	1.07749
104.804	1.59676		103.323	1.01118
105.323	1.76119		103.835	1.10659
105.842	1.74311		104.346	1.05209
106.361	1.73726		104.858	1.1178
106.88	1.63796		105.369	1.14641
107.398	1.67733		105.88	1.08657
107.917	1.81104		106.392	1.03592
108.436	1.78077		106.903	1.07147
108.955	1.86402		107.415	1.10752
109.474	1.78511		107.927	1.11712
109.993	1.68789		108.438	1.11497
110.511	1.80391		108.95	1.08965
111.03	1.75258		109.461	1.07678
111.549	1.74599		109.972	0.978357
112.068	1.73292		110.484	0.984271
112.587	1.76668		110.996	1.03911
113.106	1.77375		111.507	1.0501
113.624	1.73787		112.019	1.0132
114.143	1.64383		112.53	1.01493
114.662	1.77205		113.041	1.00751
115.181	1.73518		113.553	0.979423
115.7	1.74287		114.064	1.01898
116.219	1.77132		114.576	1.01251
116.737	1.75319		115.088	1.01864
117.256	1.8191		115.599	1.0922
117.775	1.89325		116.111	1.07018
118.294	1.74159		116.622	1.15742
118.813	1.72414		117.133	1.15441
119.332	1.65103		117.645	1.16212
119.85	1.62887		118.156	1.02376
120.369	1.74031		118.668	1.02155
120.888	1.81269		119.18	1.0283
121.407	1.76301		119.691	0.982193
121.926	1.69802		120.203	1.08241
122.445	1.6971		120.714	1.09167
122.963	1.74611		121.225	1.11727
123.482	1.60678		121.737	1.17461
124.001	1.70772		122.249	1.11381
124.52	1.67421		122.76	1.1289
125.039	1.61526		123.272	1.12595
125.558	1.66653		123.783	1.10396
126.076	1.6426		124.294	1.14247
126.595	1.62716		124.806	1.13984
127.114	1.68008		125.317	1.10659
127.633	1.60988		125.829	1.16974
128.152	1.70589		126.341	1.11625
128.671	1.60555		126.852	1.17425
129.19	1.66261		127.364	1.13175
129.708	1.73214		127.875	1.19702
130.227	1.75679		128.387	1.17208
130.746	1.71913		128.898	1.12712
131.265	1.71083		129.41	1.16342
131.784	1.69942		129.921	1.11744
132.303	1.62441		130.433	1.16577
132.821	1.69045		130.944	1.20019
133.34	1.67873		131.456	1.14914
133.859	1.78883		131.967	1.12302
134.378	1.60134		132.478	1.20889
134.897	1.80568		132.99	1.18081
135.416	1.83778		133.501	1.13902
135.934	1.80506		134.013	1.12575
136.453	1.75191		134.524	1.17334
136.972	1.81904		135.036	1.04243
137.491	1.69758		135.548	1.04604
138.01	1.70491		136.059	1.16918
138.529	1.77364		136.571	1.17684
139.047	1.84376		137.082	1.13507
139.566	1.76881		137.594	1.15481
140.085	1.75898		138.105	1.15819
140.604	1.78779		138.617	1.1368
141.123	1.76546		139.128	1.10303
141.642	1.79103		139.639	1.08066
142.16	1.67018		140.151	1.11095
142.679	1.86695		140.662	1.07422
143.198	1.90516		141.174	1.14632
143.717	1.85847		141.685	1.22539
144.236	1.85395		142.197	1.22317
144.755	1.922		142.708	1.20307
145.273	1.74519		143.22	1.09242
145.792	1.76625		143.732	1.00381
146.311	1.70003		144.243	1.13939
146.83	1.67152		144.755	1.03731
147.349	1.77089		145.266	1.08983
147.868	1.69387		145.778	0.989501
148.386	1.66963		146.289	1.11002
148.905	1.66525		146.8	1.1174
149.424	1.69014		147.312	1.1236
149.943	1.72395		147.823	1.05634
150.462	1.68648		148.335	1.10442
150.981	1.66018		148.846	1.12785
151.499	1.88447		149.358	1.1524
152.018	1.7953		149.869	1.05193
152.537	1.8028		150.381	1.04381
153.056	1.73372		150.893	1.12754
153.575	1.67477		151.404	1.13284
154.094	1.72988		151.916	1.06205
154.612	1.84541		152.427	1.03138
155.131	1.60641		152.939	1.2187
155.65	1.64431		153.45	1.15419
156.169	1.61416		153.962	1.05815
156.688	1.68593		154.473	1.05244
157.207	1.74068		154.984	1.1694
157.725	1.67299		155.496	1.08835
158.244	1.68893		156.007	1.11388
158.763	1.72286		156.519	1.14661
159.282	1.7234		157.03	1.22946
159.801	1.71742		157.542	1.14934
160.32	1.67488		158.054	1.26439
160.838	1.57998		158.565	1.14659
161.357	1.58577		159.077	1.19131
161.876	1.64236		159.588	1.16216
162.395	1.61056		160.1	1.22665
162.914	1.63759		160.611	1.1673
163.433	1.80104		161.123	1.13157
163.951	1.69185		161.634	1.15837
164.47	1.55355		162.145	1.17186
164.989	1.6285		162.657	1.05251
165.508	1.75087		163.168	1.12879
166.027	1.69064		163.68	1.05639
166.546	1.70833		164.191	1.19868
167.064	1.43082		164.703	1.17385
167.583	1.53671		165.214	1.17255
168.102	1.58096		165.726	1.14511
168.621	1.5364		166.238	1.16969
169.14	1.78169		166.749	1.16147
169.659	1.50296		167.261	1.20329
170.177	1.67739		167.772	1.21985
170.696	1.6094		168.284	1.23013
171.215	1.59414		168.795	1.19015
171.734	1.45382		169.306	1.11133
172.253	1.68978		169.818	1.22559
172.772	1.76356		170.329	1.18176
173.29	1.69381		170.841	1.20391
173.809	1.61545		171.352	1.15594
174.328	1.49283		171.864	1.18834
174.847	1.45999		172.375	1.20037
175.366	1.43504		172.887	1.29797
175.885	1.49844		173.399	1.19155
176.403	1.647		173.91	1.26023
176.922	1.49789		174.422	1.308
177.441	1.69667		174.933	1.28495
177.96	2.05908		175.445	1.32375
178.479	2.54306		175.956	1.28648
178.998	2.57114		176.468	1.24825
179.516	2.14092		176.979	1.37046
180.035	2.45957		177.49	1.23126
180.554	2.48075		178.002	1.25142
181.073	2.62069		178.513	1.29365
181.592	2.48147		179.025	1.25939
182.111	2.31407		179.536	1.14054
182.629	1.93866		180.048	1.09452
			180.56	1.09379
183.667	2.42405		181.071	1.23263
			181.583	1.19815
184.705	2.38303		182.094	1.28486
185.224	2.24534		182.606	1.33057
185.742	2.30045		183.117	1.36062
			183.629	1.31352
186.78	2.03344		184.14	1.27407
187.299	2.15197		184.651	1.24112
187.818	2.19579		185.163	1.262
188.337	1.79731		185.674	1.08227
188.855	1.77717		186.186	1.18342
189.374	2.20464		186.697	1.21746
189.893	2.11859		187.209	1.32966
190.412	2.19157		187.72	1.36525
190.931	1.96094		188.232	1.31272
191.45	1.94392		188.744	1.29487
191.968	1.93469		189.255	1.27954
192.487	2.11547		189.767	1.25252
193.006	2.08746		190.278	1.26482
193.525	1.86958		190.79	1.1921
194.044	1.79189		191.301	1.23436
194.562	1.93982		191.812	1.30795
195.081	1.95971		192.324	1.24942
195.6	1.92933		192.835	1.28222
196.119	1.79475		193.347	1.26993
196.638	1.54855		193.858	1.27469
197.157	1.76314		194.37	1.36007
197.675	1.73231		194.881	1.28368
198.194	1.89137		195.393	1.32244
198.713	1.79157		195.905	1.30692
199.232	1.85059		196.416	1.28448
199.751	1.8415		196.928	1.3045
200.27	1.39615		197.439	1.22336
200.788	1.70766		197.951	1.2566
201.307	1.75246		198.462	1.26587
201.826	1.48623		198.974	1.21974
202.345	1.36839		199.485	1.25857
202.864	1.79994		199.996	1.29104
203.383	1.59433		200.508	1.34105
203.901	1.48001		201.019	1.29788
204.42	1.63277		201.531	1.35108
204.939	1.69032		202.042	1.21126
205.458	1.85572		202.554	1.25802
205.977	1.80983		203.065	1.18991
206.496	1.71724		203.577	1.15016
207.014	1.392		204.089	1.24196
207.533	1.87348		204.6	1.19549
208.052	1.52127		205.112	1.2156
208.571	1.92627		205.623	1.16345
209.09	1.62502		206.135	1.21638
209.609	1.97308		206.646	1.14867
210.127	1.92805		207.157	1.01041
210.646	1.7546		207.669	1.05129
211.165	2.04877		208.18	1.08476
211.684	1.96613		208.692	0.956457
212.203	1.84382		209.203	1.10077
212.722	1.87268		209.715	1.11463
213.24	1.85798		210.226	0.954085
213.759	1.83936		210.738	1.08945
214.278	1.98254		211.25	1.1259
214.797	1.95557		211.761	1.17188
215.316	1.93829		212.273	1.23033
215.835	1.91547		212.784	1.27469
216.353	1.81861		213.296	1.30198
216.872	1.87732		213.807	1.26114
217.391	1.93805		214.319	1.20442
217.91	1.89045		214.83	1.17481
218.429	1.88221		215.341	1.20779
218.948	1.98053		215.853	1.26131
219.466	1.87873		216.364	1.23609
219.985	1.81849		216.876	1.238
220.504	1.75831		217.387	1.33945
221.023	1.81007		217.899	1.38304
221.542	1.9253		218.411	1.34009
222.061	1.81917		218.922	1.25549
222.579	1.70577		219.434	1.1415
223.098	1.87439		219.945	1.18808
223.617	1.88978		220.457	1.24386
224.136	1.65749		220.968	1.08743
224.655	1.70144		221.48	1.1137
225.174	1.62527		221.991	1.15822
225.692	1.74697		222.502	1.04757
226.211	1.58877		223.014	1.06885
226.73	1.61007		223.525	1.11662
227.249	1.65804		224.037	1.20896
227.768	1.79139		224.548	1.18776
228.287	1.61873		225.06	1.26016
228.805	1.78157		225.571	1.17113
229.324	1.69613		226.083	1.21237
229.843	1.5823		226.595	1.20814
230.362	1.69515		227.106	1.20827
230.881	1.59761		227.618	1.11946
231.4	1.54837		228.129	1.20238
231.918	1.5477		228.641	1.16003
232.437	1.52072		229.152	1.26705
232.956	1.68184		229.663	1.22958
233.475	1.61092		230.175	1.17283
233.994	1.621		230.686	1.21082
234.513	1.50302		231.198	1.23726
235.031	1.58347		231.709	1.10963
235.55	1.67061		232.221	1.19445
236.069	1.67195		232.732	1.15184
236.588	1.66597		233.244	1.06936
237.107	1.63534		233.756	1.11483
237.626	1.64876		234.267	1.18898
238.144	1.61642		234.779	1.18942
238.663	1.51193		235.29	1.23068
239.182	1.61843		235.802	1.20823
239.701	1.62007		236.313	1.23952
240.22	1.68386		236.825	1.16985
240.739	1.70308		237.336	1.18776
241.257	1.68038		237.847	1.20677
241.776	1.6783		238.359	1.21556
242.295	1.62929		238.87	1.14741
242.814	1.86079		239.382	1.0809
243.333	1.78456		239.893	1.15529
243.852	2.01074		240.405	1.20851
244.37	2.05109		240.917	1.19591
244.889	2.07074		241.428	1.17419
245.408	2.26383		241.94	1.214
245.927	1.9895		242.451	1.19549
246.446	2.1325		242.963	1.15758
246.965	2.0097		243.474	1.12555
247.483	2.10345		243.986	1.21352
248.002	2.1317		244.497	1.16025
248.521	2.29685		245.008	1.12132
249.04	2.17119		245.52	1.17554
249.559	2.20982		246.031	1.16885
			246.543	1.17051
			247.054	1.15485
			247.566	1.20001
			248.077	1.09585
			248.589	1.12369
			249.101	1.20327
			249.612	1.09813
