# Supplementary material for: Ca²⁺ leakage is a conserved signal for non-canonical ATG8/LC3 lipidation and membrane repair
Source: EMBO J. 2026 Mar 20;45(9):3022–55. doi: 10.1038/s44318-026-00741-z (PMC13144738; doi:10.1038/s44318-026-00741-z)
Supplement: Supplementary file 11 — Source data Fig. 2 [file 44318_2026_741_MOESM11_ESM.zip › SD Figure 2/Figure 2E.xlsx]

## Sheet: Sheet1
Time	Crystals		Time	Silica beads
0	1		0	1
0.603667	1.03608		0.517167	0.95599
1.20733	1.08375		1.03433	0.978139
1.811	1.04551		1.5515	0.981399
2.41467	1.09364		2.06867	0.956394
3.01833	1.18361		2.58583	0.971132
3.622	1.19542		3.103	0.946448
4.22567	1.18962		3.62017	1.00449
4.82933	1.23043		4.13733	0.986634
5.433	1.18883		4.6545	1.00218
6.03667	1.19656		5.17167	0.964707
6.64033	1.12261		5.68883	0.929093
7.244	1.13654		6.206	0.971882
7.84767	1.0743		6.72317	0.967625
8.45133	1.07551		7.24033	0.947338
9.055	1.10375		7.7575	0.989721
9.65867	1.07504		8.27467	1.02031
10.2623	1.06023		8.79183	0.95899
10.866	1.13071		9.309	0.958829
11.4697	1.07483		9.82617	0.999052
12.0733	0.999231		10.3433	0.987998
12.677	1.029		10.8605	1.02869
13.2807	1.04248		11.3777	0.924517
13.8843	0.976547		11.8948	0.947277
14.488	1.03177		12.412	0.951345
15.0917	1.05025		12.9292	0.937702
15.6953	1.10606		13.4463	0.921097
16.299	1.1229		13.9635	0.961154
16.9027	1.05466		14.4807	0.93002
17.5063	1.02076		14.9978	0.945459
18.11	1.03102		15.515	0.874004
18.7137	1.03019		16.0322	0.914415
19.3173	0.971697		16.5493	0.891092
19.921	1.07599		17.0665	0.946786
20.5247	1.05158		17.5837	0.933997
21.1283	1.09952		18.1008	0.928095
21.732	1.07144		18.618	0.920791
22.3357	1.04586		19.1352	0.916431
22.9393	1.07524		19.6523	0.944858
23.543	1.09329		20.1695	0.953566
24.1467	1.11303		20.6867	0.931289
24.7503	0.972485		21.2038	0.984684
25.354	1.05954		21.721	1.00354
25.9577	1.11202		22.2382	0.956897
26.5613	1.04161		22.7553	0.961747
27.165	1.05427		23.2725	0.975295
27.7687	0.987358		23.7897	0.916847
28.3723	1.07132		24.3068	0.984511
28.976	1.0417		24.824	0.96666
29.5797	1.06231		25.3412	0.966491
30.1833	1.02988		25.8583	0.985171
30.787	1.05246		26.3755	1.00263
31.3907	1.00324		26.8927	1.0349
31.9943	1.00199		27.4098	0.992705
32.598	1.08814		27.927	1.03247
33.2017	1.06455		28.4442	0.969142
33.8053	1.08415		28.9613	0.992527
34.409	1.02734		29.4785	1.01272
35.0127	0.962271		29.9957	0.968556
35.6163	1.00063		30.5128	1.00136
36.22	0.904142		31.03	0.994844
36.8237	0.91491		31.5472	0.971367
37.4273	0.989335		32.0643	0.988373
38.031	0.981995		32.5815	1.00875
38.6347	0.874941		33.0987	1.01034
39.2383	1.04915		33.6158	0.951312
39.842	1.10711		34.133	1.0063
40.4457	1.06443		34.6502	0.976462
41.0493	1.08382		35.1673	0.999365
41.653	1.13954		35.6845	1.0745
42.2567	1.08285		36.2017	0.957049
42.8603	1.14197		36.7188	0.961306
43.464	1.09641		37.236	0.963792
44.0677	1.07492		37.7532	0.974871
44.6713	1.02656		38.2703	1.0046
45.275	1.00366		38.7875	0.995174
45.8787	0.990515		39.3047	0.955277
46.4823	1.0309		39.8218	0.946708
47.086	1.06815		40.339	0.954032
47.6897	0.910019		40.8562	0.961014
48.2933	1.0956		41.3733	0.936074
48.897	1.04142		41.8905	0.937826
49.5007	1.06987		42.4077	0.954514
50.1043	1.1162		42.9248	0.956455
50.708	1.15028		43.442	0.965045
51.3117	1.13033		43.9592	0.923874
51.9153	0.980439		44.4763	0.929768
52.519	1.08652		44.9935	0.941976
53.1227	1.06445		45.5107	0.971413
53.7263	0.990591		46.0278	0.934483
54.33	0.964342		46.545	0.936375
54.9337	0.996067		47.0622	0.939128
55.5373	0.952409		47.5793	0.951831
56.141	0.925227		48.0965	0.946535
56.7447	0.956721		48.6137	0.967872
57.3483	1.02688		49.1308	0.960635
57.952	1.00707		49.648	1.04993
58.5557	1.08454		50.1652	0.993216
59.1593	1.01558		50.6823	0.973255
59.763	0.978977		51.1995	0.973626
60.3667	0.927545		51.7167	0.927852
60.9703	1.08434		52.2338	0.980921
61.574	0.897077		52.751	1.0312
62.1777	0.947277		53.2682	0.99993
62.7813	0.968968		53.7853	0.977212
63.385	0.922395		54.3025	0.954003
63.9887	0.886017		54.8197	1.00444
64.5923	1.11387		55.3368	0.954345
65.196	1.00127		55.854	1.00213
65.7997	0.916947		56.3712	1.00317
66.4033	1.04529		56.8883	0.990013
67.007	1.12664		57.4055	1.01721
67.6107	1.15295		57.9227	1.02039
68.2143	1.06126		58.4398	0.967918
68.818	1.07119		58.957	0.981766
69.4217	1.11122		59.4742	0.975959
70.0253	1.07783		59.9913	0.983934
70.629	1.09685		60.5085	0.982314
71.2327	1.0416		61.0257	1.00016
71.8363	1.08891		61.5428	0.959658
72.44	1.06627		62.06	0.979215
73.0437	1.04983		62.5772	0.961607
73.6473	1.09867		63.0943	0.930255
74.251	1.05466		63.6115	0.972744
74.8547	1.07939		64.1287	0.926179
75.4583	1.06632		64.6458	0.939054
76.062	1.06301		65.163	0.954115
76.6657	1.14462		65.6802	0.917696
77.2693	1.07298		66.1973	0.919258
77.873	1.06301		66.7145	1.0015
78.4767	1.15682		67.2317	0.991477
79.0803	1.18084		67.7488	0.992264
79.684	1.18144		68.266	1.02504
80.2877	1.2171		68.7832	0.997412
80.8913	1.20533		69.3003	1.05242
81.495	1.20643		69.8175	1.06375
82.0987	1.19898		70.3347	1.04894
82.7023	1.20125		70.8518	1.06531
83.306	1.20715		71.369	1.0422
83.9097	1.18543		71.8862	1.03278
84.5133	1.22148		72.4033	0.947928
85.117	1.16832		72.9205	1.01222
85.7207	1.08123		73.4377	0.98991
86.3243	1.23134		73.9548	0.951782
86.928	1.17702		74.472	0.949222
87.5317	1.17335		74.9892	1.00856
88.1353	1.04879		75.5063	1.01358
88.739	1.20513		76.0235	1.03201
89.3427	1.18883		76.5407	0.955998
89.9463	1.17295		77.0578	0.998553
90.55	1.1646		77.575	1.04511
91.1537	1.16024		78.0922	0.985846
91.7573	1.20856		78.6093	0.9924
92.361	1.19795		79.1265	1.02433
92.9647	1.16501		79.6437	1.02222
93.5683	1.19368		80.1608	1.01319
94.172	1.19041		80.678	0.938844
94.7757	1.16039		81.1952	1.00804
95.3793	1.16495		81.7123	1.01751
95.983	1.15861		82.2295	1.0152
96.5867	1.18862		82.7467	0.995825
97.1903	1.15331		83.2638	1.02475
97.794	1.08939		83.781	0.989065
98.3977	1.00929		84.2982	0.985698
99.0013	1.05413		84.8153	1.00362
99.605	1.072		85.3325	0.960655
100.209	1.04345		85.8497	0.998079
100.812	1.08192		86.3668	0.968322
101.416	1.07506		86.884	1.02548
102.02	1.11819		87.4012	1.01731
102.623	1.17549		87.9183	0.972839
103.227	1.21099		88.4355	0.972917
103.831	1.17855		88.9527	0.984849
104.434	1.20731		89.4698	0.95972
105.038	1.26242		89.987	1.0325
105.642	1.28273		90.5042	0.992672
106.245	1.24188		91.0213	1.01399
106.849	1.30251		91.5385	0.990393
107.453	1.22315		92.0557	1.00545
108.056	1.30332		92.5728	0.982562
108.66	1.31757		93.09	0.949432
109.264	1.30258		93.6072	0.977001
109.867	1.278		94.1243	0.949016
110.471	1.35984		94.6415	0.943905
111.075	1.34339		95.1587	0.922498
111.678	1.38943		95.6758	0.951584
112.282	1.46343		96.193	0.969669
112.886	1.37766		96.7102	0.950681
113.489	1.21757		97.2273	0.932134
114.093	1.40269		97.7445	0.989399
114.697	1.54495		98.2617	0.964505
115.3	1.47666		98.7788	1.0081
115.904	1.25458		99.296	0.975373
116.508	1.39171		99.8132	0.991064
117.111	1.25619		100.33	1.0073
117.715	1.25854		100.847	0.975765
118.319	1.30338		101.365	0.950632
118.922	1.31287		101.882	0.95751
119.526	1.40252		102.399	0.988566
120.13	1.39952		102.916	1.00083
120.733	1.36755		103.433	0.954609
121.337	1.3508		103.951	1.00512
121.941	1.37584		104.468	0.941424
122.544	1.31463		104.985	0.976086
123.148	1.31706		105.502	0.963697
123.752	1.4036		106.019	0.965403
124.355	1.44475		106.536	1.00662
124.959	1.38078		107.053	0.987149
125.563	1.32886		107.571	0.939895
126.166	1.39679		108.088	0.955145
126.77	1.41545		108.605	0.972402
127.374	1.39964		109.122	1.01307
127.977	1.23033		109.639	0.990788
128.581	1.18599		110.156	0.978151
129.185	1.09933		110.674	0.954135
129.788	1.13918		111.191	0.957024
130.392	1.17198		111.708	0.987347
130.996	1.05603		112.225	1.00858
131.599	1.07233		112.742	0.962671
132.203	1.04929		113.26	0.946857
132.807	1.12962		113.777	1.01456
133.41	1.06329		114.294	0.965098
134.014	1.04214		114.811	0.997317
134.618	1.00317		115.328	0.926393
135.221	0.97582		115.845	0.991023
135.825	0.922266		116.362	0.96333
136.429	1.04511		116.88	0.924241
137.032	1.05774		117.397	0.985735
137.636	1.00313		117.914	0.974289
138.24	1.01517		118.431	0.945892
138.843	0.975769		118.948	0.946114
139.447	1.20489		119.466	0.962584
140.051	1.10841		119.983	0.941478
140.654	1.18363		120.5	0.986477
141.258	1.17478		121.017	0.93072
141.862	1.17807		121.534	0.905414
142.465	1.12449		122.051	0.944775
143.069	1.12121		122.569	0.945158
143.673	1.1044		123.086	0.94147
144.276	1.04981		123.603	0.922065
144.88	1.13097		124.12	0.925795
145.484	1.08659		124.637	0.948043
146.087	0.987991		125.154	0.951369
146.691	1.06239		125.671	0.914819
147.295	1.01352		126.189	0.897513
147.898	0.997623		126.706	0.958013
148.502	1.00389		127.223	0.913233
149.106	1.03504		127.74	0.885861
149.709	1.01608		128.257	0.92828
150.313	1.0053		128.774	0.941457
150.917	0.99197		129.292	0.929047
151.52	1.07619		129.809	0.944392
152.124	1.00097		130.326	0.934586
152.728	1.0068		130.843	0.922473
153.331	0.976462		131.36	0.991184
153.935	1.00981		131.877	0.952998
154.539	0.919529		132.395	0.923054
155.142	0.940478		132.912	0.920952
155.746	1.01535		133.429	0.986349
156.35	0.996219		133.946	0.933519
156.953	0.943769		134.463	0.907759
157.557	1.08625		134.981	0.96122
158.161	0.934875		135.498	0.941218
158.764	1.01797		136.015	0.953335
159.368	1.01782		136.532	0.951675
159.972	0.97942		137.049	0.934875
160.575	0.901012		137.566	0.922251
161.179	0.965266		138.083	0.8812
161.783	0.95849		138.601	0.908287
162.386	1.18333		139.118	0.92035
162.99	0.991499		139.635	0.920466
163.594	0.991199		140.152	0.941234
164.197	0.999		140.669	0.934698
164.801	0.948132		141.186	0.933639
165.405	0.931855		141.704	0.927971
166.008	0.982406		142.221	0.908703
166.612	0.911677		142.738	0.915401
167.216	1.05375		143.255	0.910653
167.819	1.09268		143.772	0.949383
168.423	1.00065		144.29	0.934504
169.027	0.870724		144.807	0.913505
169.63	0.900832		145.324	0.978053
170.234	0.849477		145.841	0.911345
170.838	0.940016		146.358	0.984523
171.441	0.9323		146.875	0.953764
172.045	0.898412		147.393	0.961645
172.649	0.888721		147.91	0.901412
173.252	0.893929		148.427	0.918117
173.856	0.849982		148.944	0.92671
174.46	1.00223		149.461	0.946984
175.063	1.04186		149.978	0.990974
175.667	1.10768		150.495	0.966784
176.271	1.165		151.013	0.948946
176.874	1.08529		151.53	0.97558
177.478	1.19838		152.047	0.988088
178.082	1.1384		152.564	0.954848
178.685	1.16653		153.081	0.922432
179.289	1.20835		153.599	0.967176
179.893	1.2128		154.116	0.904264
180.496	1.17502		154.633	0.945286
181.1	1.16832		155.15	0.950595
181.704	1.10256		155.667	0.921698
182.307	0.99078		156.184	0.953315
182.911	1.19079		156.702	0.946753
183.515	1.1547		157.219	0.980554
184.118	1.23162		157.736	0.926867
184.722	1.2485		158.253	0.932954
185.326	1.17687		158.77	0.955961
185.929	1.04179		159.287	0.896635
186.533	1.07542		159.804	0.951151
187.137	1.03965		160.322	0.94079
187.74	0.899874		160.839	1.00897
188.344	0.932753		161.356	1.00185
188.948	0.903963		161.873	0.892959
189.551	0.98073		162.39	0.965807
190.155	0.994637		162.907	0.936767
190.759	0.980593		163.425	0.958335
191.362	0.80387		163.942	0.97802
191.966	0.726872		164.459	0.98658
192.57	0.82693		164.976	0.969587
193.173	0.811278		165.493	0.999522
193.777	0.76023		166.011	0.934454
194.381	0.788165		166.528	1.00971
194.984	0.737616		167.045	0.952672
195.588	0.776567		167.562	0.957919
196.192	0.72942		168.079	0.95742
196.795	0.801509		168.596	0.976111
197.399	0.778766		169.113	0.967448
198.003	0.82332		169.631	0.964521
198.606	0.833054		170.148	0.945855
199.21	0.829257		170.665	0.948464
199.814	0.922977		171.182	0.975316
200.417	0.973732		171.699	0.967703
201.021	0.988658		172.216	0.968083
201.625	1.03476		172.734	0.953674
202.228	1.06481		173.251	0.944561
202.832	1.00239		173.768	0.930543
203.436	0.993688		174.285	0.955499
204.039	0.915894		174.802	0.981016
204.643	0.977607		175.32	0.916827
205.247	1.12362		175.837	0.958471
205.85	1.10286		176.354	0.949523
206.454	1.10358		176.871	0.937233
207.058	1.10399		177.388	0.903234
207.661	1.0437		177.905	0.923244
208.265	1.03264		178.423	0.905608
208.869	1.03768		178.94	0.946391
209.472	0.976702		179.457	0.972208
210.076	1.08627		179.974	0.954374
210.68	0.945499		180.491	0.957061
211.283	0.798267		181.008	0.976226
211.887	0.814271		181.525	0.982223
212.491	0.934721		182.043	0.982957
213.094	0.873897		182.56	0.992206
213.698	0.876797		183.077	0.963887
214.302	0.881416		183.594	0.937562
214.905	0.846696		184.111	0.959683
215.509	0.77602		184.629	0.949367
216.113	0.798412		185.146	0.942615
216.716	0.739103		185.663	0.962531
217.32	0.735794		186.18	0.958067
217.924	0.753584		186.697	0.976758
218.527	0.725803		187.214	0.971178
219.131	0.746279		187.732	0.930036
219.735	0.83804		188.249	0.933849
220.338	0.786071		188.766	0.916192
220.942	0.805906		189.283	0.912523
221.546	0.799662		189.8	0.926191
222.149	0.843918		190.317	0.925206
222.753	0.852172		190.834	0.954341
223.357	0.743919		191.352	0.96108
223.96	0.75078		191.869	0.962914
224.564	0.773232		192.386	0.941494
225.168	0.774643		192.903	0.949882
225.771	0.736632		193.42	0.943098
226.375	0.735716		193.938	0.951963
226.979	0.735408		194.455	0.967238
227.582	0.787182		194.972	0.897768
228.186	0.7552		195.489	0.937595
228.79	0.733459		196.006	0.977302
229.393	0.751967		196.523	0.939339
229.997	0.82344		197.041	0.984622
230.601	0.763394		197.558	0.957754
231.204	0.867652		198.075	0.968429
231.808	0.892476		198.592	0.943419
232.412	0.927603		199.109	0.956732
233.015	0.862624		199.626	0.910681
233.619	0.861742		200.143	0.879662
234.223	0.802793		200.661	0.920734
234.826	0.8617		201.178	0.9094
235.43	0.876421		201.695	0.939664
236.034	0.812911		202.212	0.882259
236.637	0.79601		202.729	0.931314
237.241	0.706669		203.246	0.916835
237.845	0.713392		203.764	0.892633
238.448	0.722586		204.281	0.927349
239.052	0.762232		204.798	0.94813
239.656	0.78968		205.315	0.907178
240.259	0.750471		205.832	0.976379
240.863	0.793863		206.35	0.928829
241.467	0.775662		206.867	0.921389
242.07	0.764713		207.384	0.9162
242.674	0.724392		207.901	0.902282
243.278	0.719577		208.418	0.945463
243.881	0.663046		208.935	0.933403
244.485	0.676577		209.452	0.947054
245.089	0.789491		209.97	0.923322
245.692	0.792981		210.487	0.985822
246.296	0.831959		211.004	0.953644
246.9	0.836569		211.521	0.932872
247.503	0.773523		212.038	0.925028
248.107	0.808865		212.555	0.964822
248.711	0.720131		213.073	0.983666
249.314	0.670598		213.59	0.911085
249.918	0.726743		214.107	0.920985
250.522	0.791408		214.624	0.929929
251.125	0.825253		215.141	0.915083
251.729	0.81138		215.659	0.953945
252.333	0.703769		216.176	0.913855
252.936	0.661559		216.693	0.96666
253.54	0.592977		217.21	0.922082
			217.727	0.883854
			218.244	0.936709
			218.762	0.950055
			219.279	0.916983
			219.796	0.925733
			220.313	0.859784
			220.83	0.945237
			221.347	0.900546
			221.864	0.943774
			222.382	0.881793
			222.899	0.921039
			223.416	0.880742
			223.933	0.919176
			224.45	0.867866
			224.968	0.860048
			225.485	0.869507
			226.002	0.877371
			226.519	0.873278
			227.036	0.940402
			227.553	0.897348
			228.071	0.918945
			228.588	0.879197
			229.105	0.887292
			229.622	0.915998
			230.139	0.946695
			230.656	0.904268
			231.173	0.883945
			231.691	0.90332
			232.208	0.873744
			232.725	0.90548
			233.242	0.919023
			233.759	0.904239
			234.276	0.911188
			234.794	0.898564
			235.311	0.8896
			235.828	0.862426
			236.345	0.918994
			236.862	0.901746
			237.38	0.867364
			237.897	0.88521
			238.414	0.883495
			238.931	0.928383
			239.448	0.903514
			239.965	0.886232
			240.482	0.921884
			241	0.901993
			241.517	0.872103
			242.034	0.939598
			242.551	0.861931
			243.068	0.919646
			243.585	0.879275
			244.103	0.853969
			244.62	0.892691
			245.137	0.870867
			245.654	0.843611
			246.171	0.846224
			246.689	0.931207
			247.206	0.873962
			247.723	0.959118
			248.24	0.917779
			248.757	0.93647
			249.274	0.943258
			249.792	0.907232
			250.309	0.935106
			247.566
			248.077
			248.589
			249.101
			249.612
