# Supplementary material for: Ca²⁺ leakage is a conserved signal for non-canonical ATG8/LC3 lipidation and membrane repair
Source: EMBO J. 2026 Mar 20;45(9):3022–55. doi: 10.1038/s44318-026-00741-z (PMC13144738; doi:10.1038/s44318-026-00741-z)
Supplement: Supplementary file 11 — Source data Fig. 2 [file 44318_2026_741_MOESM11_ESM.zip › SD Figure 2/Figure 2D.xlsx]

## Sheet: Sheet1
TIME	LLOMe															Control															BAPTA-AM&LLOMe															EGTA-AM&LLOMe
0	1	1	1	1	1	1	1	1	1	1	1	1	1	1	1	1	1	1	1	1	1	1	1	1	1	1	1	1	1	1	1	1	1	1	1	1	1	1	1	1	1	1	1	1.06489	1	1	1	1	1
0.515833	0.947366	0.966249	1.02043	0.932729	0.959508	1.02565	1.00194	1.03046	1.0203	1.04356	1.08277	1.0458	1.10727	0.960961	0.968546	0.918228	0.984135	1.00479	0.971871	1.01082	0.965169	0.969776	0.980234	0.939112	0.94472	0.892088	0.887902	0.873444	0.964808	0.877521	0.95353	1.03003	1.02114	1.00082	1.07105	0.969798	1.11304	1.02173	0.940907	1.0296	0.968496	0.978139	1.02636	0.969864	1.00987	1.11885	1.12921	1.08959	1.06363
1.03167	0.938582	1.00088	1.0409	1.05719	1.08406	1.06521	1.01633	1.08583	1.09525	1.01985	1.07042	1.00289	1.02592	0.949538	1.01564	0.859891	0.995452	1.01051	1.02176	1.03104	0.97616	1.15221	0.994144	0.919077	0.959787	0.957679	0.920309	0.944411	0.951637	0.97965	0.928869	0.946779	0.949122	1.007	0.967298	0.980818	0.985129	0.919552	0.920589	1.00574	1.00836	0.950585	0.978453	1.04163	0.963706	0.897334	1.00078	0.838663	1.01405
1.5475	0.952204	0.941493	0.960498	1.0492	1.07534	1.13032	0.90103	0.977505	1.08818	1.07087	1.08788	1.04512	1.06004	0.989637	0.953013	0.971658	0.808894	0.964553	0.926551	0.949611	0.849918	1.00711	0.91425	1.0079	0.952066	1.00186	0.966608	0.979681	0.91152	0.941252	0.926845	0.971837	0.978515	1.02296	1.04891	0.955808	0.979121	0.946411	0.981714	1.02842	1.02921	0.952789	0.941514	1.00312	0.965437	1.11028	1.10803	1.07873	0.931818
2.06333	0.937431	0.877532	0.80949	0.905346	0.99605	1.04955	0.838701	0.99966	1.04096	1.0702	1.01509	1.03281	1.11629	0.995952	0.981078	0.896281	1.05778	1.07149	1.02976	1.13427	1.03966	1.15602	1.037	0.931113	0.997312	0.99442	0.967344	0.977139	0.935161	0.869431	0.920267	0.932598	0.892275	0.9997	1.03258	0.903322	0.987453	0.927862	0.939945	1.02783	0.996897	0.859017	0.948836	0.971322	0.892289	0.937703	1.06915	0.913344	1.01078
2.57917	0.942199	0.937161	0.835257	0.979422	1.08663	1.05858	0.902342	1.04038	1.09719	1.07529	1.08371	1.04417	1.16513	0.923963	1.01776	0.845049	1.14782	1.12922	1.18708	1.15272	1.13186	1.39601	1.16204	0.9871	1.1071	1.03826	0.977428	0.986817	0.972574	0.902853	0.930192	1.00241	1.00175	1.03693	1.02856	0.974456	1.09672	0.988114	1.0898	1.05939	1.05255	0.994842	0.940788	1.01636	1.00575	1.14818	1.28638	1.1126	1.00264
3.095	0.981351	0.922865	1.12895	0.971027	1.06441	1.21337	0.87459	1.10272	1.17397	1.06305	1.08452	1.05092	1.16926	0.978279	0.972029	1.00663	0.957687	1.11347	1.06175	1.0894	0.977866	1.11625	1.04594	1.06839	0.992609	1.01922	1.01001	0.98728	1.01979	0.896914	0.942841	1.01372	0.952419	1.08037	1.0525	0.983268	1.07537	0.941648	0.951597	1.09351	1.10363	0.925799	1.03793	0.940346	0.955986	1.10211	1.12639	1.03825	0.876791
3.61083	0.959462	0.968504	1.20954	1.02624	1.10332	1.26986	0.897175	1.1165	1.09669	1.03734	1.10674	1.08178	1.11921	0.987341	1.06138	0.922372	1.1236	1.25345	1.08264	1.23563	1.06708	1.29324	1.1179	1.03299	1.07705	1.02989	0.981671	0.985088	1.00338	0.903502	0.90561	0.986175	0.935168	1.04484	0.991424	0.914115	1.07001	0.938256	0.960751	1.06456	1.04791	0.800638	0.964953	0.947134	0.947887	0.918704	1.04103	1.02	0.963769
4.12667	0.931207	0.966529	1.39184	1.03978	1.20103	1.1314	0.902326	1.11472	1.04474	1.07943	1.14653	1.06672	1.1991	1.01467	1.05547	0.885848	1.011	1.14364	1.05435	1.13086	0.990925	1.18455	1.12766	1.02345	1.0147	1.06484	1.01437	0.988316	1.03096	0.919899	0.937472	0.996553	0.947173	1.05117	0.996479	0.883408	0.954692	0.901421	0.873204	1.05612	1.07903	0.764493	0.988063	0.886134	0.954046	0.944056	1.053	1.10497	0.87988
4.6425	1.05214	0.942499	1.3873	1.12501	1.29968	1.26918	0.898008	1.09895	1.04868	1.0446	1.05813	1.06353	1.21389	1.01546	1.01827	0.924733	1.11486	1.29386	1.08158	1.20146	1.06181	1.21738	1.13126	1.06243	1.03893	1.11094	0.959723	0.952742	1.05516	0.907202	0.895589	0.943569	0.874523	1.06544	0.955993	0.869111	1.02555	0.968352	0.888601	1.04752	1.11592	0.781905	1.01201	0.981315	0.897771	0.900459	1.05811	1.24155	0.91879
5.15833	0.995584	0.988125	1.12857	1.09707	1.46353	1.14297	0.899986	1.16137	1.09658	1.07478	1.07015	1.09718	1.18784	1.07288	1.06331	0.877341	1.13758	1.28972	1.18868	1.20104	1.09261	1.29015	1.0981	1.09297	1.08444	1.04537	0.958525	0.984265	1.04676	0.88774	0.927149	0.994633	0.957092	1.11563	1.0438	0.881607	1.00612	1.0052	0.882881	1.11192	1.16755	0.770303	1.05807	0.849033	0.959896	0.951111	1.14376	1.26803	0.897192
5.67417	1.03648	1.02425	1.11514	1.0204	1.29178	1.0622	1.00422	1.26136	1.09391	1.0746	1.05785	1.12435	1.13246	1.09526	1.07138	1.01508	0.96899	1.16488	1.01749	1.06464	0.990633	1.1674	1.0071	1.12494	1.0155	1.08158	1.02894	1.00457	1.04189	0.916069	0.886189	0.888375	0.833414	1.13292	0.904219	0.888147	0.904269	0.97891	0.826922	1.09445	1.19901	0.76051	1.04965	0.868049	0.869775	0.902776	1.10088	1.36453	0.970052
6.19	1.09691	1.0949	0.922888	1.02659	1.36728	1.12583	0.954395	1.1814	1.03805	1.04973	1.10424	1.04077	1.20011	1.11689	1.06756	0.935312	1.03443	1.1341	1.04385	1.09659	0.985013	1.18625	1.05088	1.11013	0.984851	1.0207	0.984845	0.964441	1.02865	0.814574	0.879068	0.909342	0.778395	1.10023	0.924792	0.828212	1.04524	1.00011	0.862408	1.07344	1.1579	0.705273	0.974584	0.844987	0.807776	0.945367	1.13063	1.34699	0.953864
6.70583	1.0815	1.12471	1.3842	1.17464	1.56314	1.20219	0.961504	1.27365	0.98784	1.10011	1.08374	1.05607	1.09117	1.04786	0.971805	0.885369	1.066	1.27152	1.11583	1.19025	0.990249	1.35595	1.09065	1.10828	1.0243	1.00638	0.987856	0.958504	1.03199	0.904307	0.915709	0.940149	0.873119	1.13269	0.915057	0.893454	1.00121	1.01796	0.828319	1.09595	1.20049	0.706244	0.957102	0.929315	0.877396	0.844263	1.11578	1.25062	0.993539
7.22167	1.08079	1.14307	1.73249	1.09203	1.51422	1.14975	0.974199	1.14659	1.04284	1.092	1.07685	1.04285	1.15009	1.0768	1.02783	0.947168	1.01217	1.20309	0.94581	1.11694	0.997766	1.08311	1.03261	1.05536	0.990881	1.06409	1.01969	0.969573	1.04588	0.961363	0.892595	0.896056	0.790855	1.16601	0.993614	0.759904	0.981272	1.14165	0.941991	1.11113	1.23132	0.715674	1.03604	0.880562	0.807129	0.923946	1.154	1.25217	0.889768
7.7375	1.10978	1.04572	1.68478	1.04913	1.47498	1.15959	0.915956	1.15846	1.02734	1.0332	1.14091	1.02454	1.16077	1.14934	1.11565	1.00046	1.07025	1.23747	1.14644	1.1534	1.02023	1.28826	1.03677	1.10156	1.01164	1.08615	1.01529	0.977247	1.04204	1.0038	0.880726	0.90871	0.806518	1.18678	0.942584	0.787397	0.982907	1.1036	0.93606	1.13312	1.24105	0.70536	1.08694	0.838975	0.834031	0.919913	1.09758	1.27086	0.875307
8.25333	1.20462	1.02765	1.63881	1.0403	1.50405	1.15983	0.825695	1.14289	1.11184	1.04266	1.1554	1.02634	1.20712	1.09415	1.07217	0.970533	0.967054	1.18442	1.11083	1.08169	0.943116	1.06287	0.978186	1.10346	0.950092	1.04642	1.01657	0.996402	1.01826	0.896245	0.904383	0.869354	0.830407	1.16966	0.886496	0.829317	0.895574	1.07037	0.84008	1.11565	1.24451	0.736159	1.02946	0.916335	0.844421	0.967389	1.16429	1.21493	0.91486
8.76917	1.23196	1.04489	1.65178	1.0667	1.46885	1.17303	0.847078	1.25669	1.08323	1.01661	1.1505	1.06261	1.16275	1.15938	0.989774	0.922657	1.12946	1.29274	1.31129	1.21079	1.09827	1.24689	1.05812	1.0766	1.06438	0.965531	0.983513	0.975441	1.01619	0.935293	0.929299	0.860172	0.838542	1.19989	0.968246	0.85254	0.905454	1.12576	0.892259	1.15066	1.2938	0.748239	1.14925	0.847309	0.867947	0.887557	1.15346	1.16198	0.918541
9.285	1.26712	1.17232	1.45878	1.16627	1.59785	1.18124	0.883843	1.45577	1.04138	1.03348	1.18002	1.06879	1.12363	1.14837	1.0437	0.86102	1.07591	1.34972	1.32203	1.22835	1.12589	1.30577	1.10172	1.01086	1.05173	1.00461	1.03356	0.974107	1.02778	0.923271	0.918689	0.852871	0.787573	1.17688	0.882441	0.817112	0.859834	1.16514	0.861377	1.14288	1.25656	0.698783	1.20033	0.814387	0.820614	0.805806	1.10567	1.1301	0.956986
9.80083	1.19839	1.15084	1.62938	1.10717	1.58515	1.1459	0.79769	1.36737	1.07262	1.06583	1.15875	1.06868	1.18658	1.15003	1.124	0.918417	1.07134	1.32798	1.31725	1.21493	1.06305	1.26188	1.01688	1.09595	1.01124	0.965993	1.02835	1.00161	1.03118	0.991283	0.8304	0.839086	0.745755	1.14743	0.84984	0.742994	0.868836	1.15779	0.833271	1.1191	1.20664	0.647152	1.15965	0.828316	0.7668	0.806964	1.09831	1.12885	0.974675
10.3167	1.25342	1.21451	1.45677	1.19038	1.66333	1.18414	0.816804	1.38854	1.1385	1.00147	1.1263	1.04465	1.11307	1.27035	1.08922	0.867213	1.06539	1.36179	1.38841	1.20844	1.13284	1.3573	1.03744	1.06024	1.07608	0.948228	0.98779	0.925544	0.959973	0.89587	0.874879	0.917393	0.813125	1.16704	0.850978	0.788809	0.881301	1.09562	0.79831	1.14516	1.22363	0.69574	1.19224	0.849896	0.831289	0.892293	1.17905	1.20826	1.08644
10.8325	1.27623	1.24956	1.52034	1.10108	1.50277	1.19364	0.76528	1.42231	1.08116	1.06899	1.14703	0.993034	1.12453	1.25912	1.13111	1.00197	1.05348	1.32404	1.26583	1.19206	1.06711	1.23397	0.990604	1.09281	1.00384	0.96929	1.01117	0.975353	0.965334	0.92594	0.895892	0.896253	0.804856	1.21515	0.88294	0.839346	0.960526	1.18635	0.867638	1.20026	1.25417	0.725698	1.13657	0.834219	0.836011	0.789728	1.12201	1.06905	1.11748
11.3483	1.34869	1.21265	1.86723	1.0431	1.55494	1.16527	0.872626	1.38513	1.18554	1.01877	1.13282	1.03049	1.25755	1.16486	1.1071	1.01203	0.85133	1.2013	0.964716	1.01501	0.890217	0.974352	0.854121	1.06016	0.892803	0.974195	1.03937	0.996281	0.970912	1.01877	0.87163	0.902133	0.772938	1.17211	0.855656	0.736162	0.791936	1.14771	0.863981	1.15211	1.21577	0.647963	1.06172	0.767184	0.799422	0.804797	1.15944	1.21568	1.06069
11.8642	1.3396	1.2068	1.97174	1.17365	1.71048	1.22675	0.865352	1.33312	1.19691	1.00807	1.10699	1.0465	1.11886	1.1779	1.10172	0.978897	0.973499	1.34839	1.18147	1.15176	0.984559	1.14044	0.962698	1.0783	0.984758	0.975993	1.031	0.973436	0.958948	0.992757	0.801947	0.848952	0.70289	1.18463	0.770384	0.694631	0.762551	1.13245	0.811012	1.15529	1.20262	0.645154	1.10679	0.795684	0.716193	0.850663	1.20743	1.09725	1.04778
12.38	1.37861	1.13406	1.68292	1.03932	1.57003	1.22088	0.896647	1.4702	1.11464	1.03155	1.10109	1.20649	1.15344	1.18785	1.1953	1.01412	0.929762	1.29276	1.0719	1.13426	0.964052	1.02876	0.946551	1.08621	0.971139	0.911546	0.984091	0.952517	0.943674	1.24517	0.868267	0.854464	0.751228	1.23388	0.8297	0.73022	0.768129	1.21057	0.823054	1.22153	1.2346	0.740503	1.06851	0.88231	0.77705	0.836752	1.17848	1.1557	0.938296
12.8958	1.39829	1.31727	1.68504	1.16936	1.76074	1.19896	0.969771	1.45007	1.13682	1.00605	1.15977	1.07039	1.15761	1.22231	1.18104	0.968865	1.04156	1.39678	1.2543	1.23401	1.07246	1.1954	1.0501	1.05125	0.961464	0.957879	0.991734	0.951563	0.948601	0.973213	0.826257	0.849412	0.737165	1.19938	0.89604	0.754256	0.80204	1.17504	0.827462	1.19234	1.20281	0.733361	1.12505	0.78171	0.789327	0.908673	1.25875	1.16181	1.00312
13.4117	1.54839	1.38352	1.7583	1.17831	1.81468	1.20803	1.05088	1.5648	1.18117	0.97435	1.12244	1.10009	1.21864	1.28525	1.1414	0.91866	1.01875	1.33061	1.3793	1.21211	1.06119	1.24474	1.05967	1.01895	0.978342	0.896151	0.983595	0.923373	0.905891	0.960168	0.808431	0.881179	0.730303	1.20124	0.802571	0.694758	0.811961	1.1861	0.77661	1.14507	1.23221	0.714573	1.17837	0.779587	0.766561	0.902375	1.32431	1.14768	1.26786
13.9275	1.48552	1.44491	1.78058	1.2656	1.96251	1.21505	1.01022	1.41438	1.177	1.05845	1.166	1.05845	1.22025	1.2311	1.14692	0.890198	1.02838	1.36413	1.355	1.22923	1.12613	1.23844	1.09356	1.02368	1.06184	0.885821	0.989795	0.943745	0.912784	0.957799	0.835689	0.829865	0.695633	1.1935	0.797239	0.688397	0.850261	1.28088	0.8489	1.17714	1.18299	0.683673	1.18004	0.7531	0.733544	0.816591	1.27546	1.32537	1.2217
14.4433	1.5382	1.43371	1.9549	1.35825	2.01052	1.34213	1.13598	1.57258	1.19938	1.05204	1.12397	1.09409	1.13154	1.3052	1.18532	0.828333	0.981814	1.29912	1.31107	1.13676	1.09211	1.24639	1.06823	1.00617	0.987604	0.87388	0.964644	0.918673	0.889362	0.914028	0.771567	0.801688	0.65238	1.2191	0.763984	0.673436	0.764824	1.30314	0.848794	1.16756	1.23582	0.671938	1.07542	0.762585	0.669917	0.848696	1.30285	1.16046	1.42291
14.9592	1.52688	1.45737	1.91029	1.25065	1.84816	1.2587	1.03309	1.53769	1.26591	1.08641	1.06769	1.13332	1.18423	1.31724	1.24899	0.913579	0.962592	1.29637	1.19856	1.15695	1.01013	1.13192	1.03213	1.07696	0.970455	0.875645	0.964474	0.932417	0.921572	0.960953	0.815696	0.835271	0.703905	1.24815	0.788058	0.677263	0.74723	1.19682	0.789192	1.20485	1.25049	0.636737	1.10004	0.801564	0.712508	0.796634	1.22065	1.14646	1.672
15.475	1.46098	1.38999	2.06572	1.21839	1.79501	1.19234	0.952388	1.4979	1.2106	1.11147	1.12094	1.15708	1.17119	1.43099	1.22407	0.931195	0.926065	1.3037	1.12628	1.17151	0.965801	1.0491	1.01281	1.08543	0.916659	0.923576	0.980854	0.939851	0.923057	1.02857	0.817894	0.825893	0.716754	1.25696	0.818639	0.684341	0.76534	1.17159	0.751098	1.20134	1.25604	0.691916	1.17933	0.821641	0.740252	0.799406	1.21733	1.13887	1.71369
15.9908	1.54196	1.38282	1.99115	1.48028	1.92899	1.24144	0.997964	1.46389	1.20305	1.10749	1.23177	1.06817	1.28775	1.32153	1.17711	0.937765	0.962163	1.37464	1.18577	1.21843	0.990157	1.15438	1.01318	1.13823	0.936862	0.938612	1.01599	0.973686	0.906471	0.927271	0.815982	0.852805	0.706988	1.2797	0.830719	0.663843	0.855615	1.21502	0.754965	1.23214	1.25948	0.754932	1.18355	0.752923	0.724842	0.880954	1.29148	1.21129	1.83374
16.5067	1.59452	1.3569	1.97927	1.40359	1.88824	1.26949	0.937418	1.58986	1.13258	1.13524	1.09131	1.10955	1.17583	1.31613	1.13932	0.900231	1.01594	1.4316	1.27318	1.25165	1.03914	1.21302	1.05584	1.16186	1.01036	0.898101	0.975766	0.906789	0.907732	0.990887	0.764764	0.810791	0.665079	1.26518	0.747641	0.593295	0.770694	1.28137	0.811556	1.195	1.24739	0.70236	1.08622	0.86031	0.677395	0.821935	1.2669	1.06264	1.67824
17.0225	1.58936	1.40149	2.04571	1.3604	1.80159	1.18398	0.940136	1.4388	1.14136	1.10818	1.08079	1.10846	1.09582	1.37643	1.13764	0.909784	0.998848	1.4217	1.4015	1.23445	1.05353	1.25172	1.03324	1.16242	0.960007	0.889079	0.926919	0.859558	0.911027	0.99417	0.800497	0.844097	0.715531	1.27614	0.852445	0.661911	0.783879	1.17831	0.722051	1.22189	1.26937	0.742937	1.15712	0.812553	0.736429	0.9055	1.32954	1.19898	1.54093
17.5383	1.62083	1.48411	2.21737	1.47575	2.0279	1.23462	0.96635	1.4427	1.21438	1.11369	1.05013	1.10605	1.10774	1.43921	1.17684	0.91709	0.961617	1.42348	1.20392	1.22663	0.989733	1.13607	1.02681	1.17211	0.956851	0.849142	0.982885	0.899022	0.899751	0.884197	0.821192	0.82167	0.757246	1.24604	0.796409	0.637438	0.860197	1.2701	0.77264	1.19547	1.21981	0.717325	1.25893	0.730724	0.775379	0.832618	1.29621	1.09758	1.75667
18.0542	1.58421	1.42497	2.14564	1.5606	2.05048	1.28744	0.967706	1.35977	1.20047	1.09039	1.09	1.09314	1.07179	1.41448	1.23226	0.96518	0.938205	1.36944	1.25416	1.17431	0.980422	1.13311	0.961591	1.182	0.955807	0.914178	0.983313	0.899632	0.914518	1.26261	0.781635	0.832811	0.711343	1.21648	0.719873	0.620154	0.814439	1.27164	0.771956	1.17696	1.16694	0.649327	1.12856	0.769529	0.733912	0.877777	1.39954	1.15516	1.44656
18.57	1.63264	1.36645	2.4301	1.38726	1.95937	1.20814	0.939614	1.52974	1.24132	1.10995	1.10249	1.09768	1.25161	1.43401	1.20602	0.971364	0.936167	1.35453	1.23049	1.1712	1.00598	1.1733	0.991742	1.22592	0.965024	0.859195	0.988068	0.909471	0.947063	1.06979	0.769655	0.840691	0.687196	1.25156	0.775978	0.632001	0.832825	1.21225	0.752498	1.21979	1.18938	0.674518	1.12471	0.742841	0.708121	0.896376	1.36575	1.1219	1.43978
19.0858	1.68067	1.34307	2.24961	1.33499	2.00006	1.20676	0.935744	1.48043	1.2746	1.11327	1.11486	1.21375	1.16072	1.44486	1.23518	1.01032	0.987007	1.42441	1.3228	1.23079	1.06362	1.17645	1.01927	1.22176	0.983917	0.888897	0.983451	0.888347	0.975284	1.26126	0.797789	0.847201	0.769553	1.27416	0.755165	0.691806	0.867273	1.3492	0.87133	1.22439	1.23895	0.678588	1.13421	0.772247	0.793659	0.871527	1.36902	1.02489	1.47824
19.6017	1.68565	1.35629	2.38681	1.42314	2.03168	1.29975	0.976219	1.53746	1.27667	1.11442	1.07716	1.14671	1.1298	1.44797	1.20633	0.783571	1.01728	1.46045	1.45919	1.32139	1.14001	1.3458	1.09529	1.13023	0.982555	0.842493	0.960827	0.858845	0.987771	1.05361	0.774211	0.857739	0.734581	1.25735	0.771715	0.652808	0.782934	1.27604	0.73941	1.21793	1.1852	0.666884	1.21592	0.741315	0.744667	0.950102	1.46314	1.22985	1.61764
20.1175	1.67067	1.35061	2.26577	1.32792	2.07688	1.28822	0.970995	1.63063	1.24812	1.16117	1.0477	1.11205	1.13441	1.48978	1.13948	0.92616	0.930444	1.42298	1.2623	1.23601	1.05028	1.11743	1.10417	1.18234	0.981355	0.838553	0.962056	0.857615	0.99034	1.23963	0.787212	0.834784	0.723273	1.23463	0.742152	0.646023	0.760109	1.27618	0.736118	1.19924	1.17772	0.64966	1.19055	0.69336	0.72245	0.917342	1.45897	1.07235	1.53711
20.6333	1.62609	1.38054	2.49968	1.25874	2.03064	1.20783	0.972147	1.59017	1.20695	1.19258	1.05449	1.11526	1.17961	1.4644	1.18157	0.90205	0.949865	1.45916	1.29826	1.24303	1.07779	1.14874	1.12938	1.15382	1.00163	0.815719	0.959013	0.869174	0.952826	1.28155	0.84598	0.851017	0.82522	1.25628	0.691931	0.757453	0.931432	1.35432	0.839571	1.20143	1.21486	0.658656	1.14763	0.755466	0.83299	0.835896	1.3694	0.944378	1.44301
21.1492	1.63006	1.36628	2.27042	1.30534	2.03117	1.22847	1.00341	1.56704	1.21194	1.11414	1.10959	1.06017	1.17953	1.38001	1.19453	0.931548	0.952361	1.42143	1.20911	1.2731	1.07078	1.07219	1.10464	1.17914	0.976809	0.791288	0.958071	0.843428	0.962322	0.904485	0.756703	0.849622	0.701365	1.24359	0.742964	0.620495	0.851707	1.23956	0.724761	1.21313	1.16786	0.649558	1.17107	0.692541	0.707855	0.797895	1.28499	0.944173	1.41699
21.665	1.714	1.48588	2.75534	1.27981	2.13271	1.21885	0.986211	1.62457	1.13117	1.12187	1.05926	1.15943	1.18119	1.41876	1.22469	0.960722	0.954025	1.36794	1.24385	1.25465	1.0753	1.05396	1.04625	1.15871	0.957349	0.849041	0.970255	0.854415	0.936252	0.896068	0.765545	0.823077	0.738255	1.2284	0.696729	0.650324	0.760073	1.2295	0.692861	1.18512	1.15966	0.631333	1.06502	0.686703	0.759039	0.895367	1.40786	1.06355	1.46348
22.1808	1.72386	1.50125	2.55931	1.28712	2.09084	1.28482	0.966814	1.53526	1.24817	1.19269	1.0452	1.12981	1.16901	1.49013	1.20723	0.88958	0.988057	1.43944	1.47837	1.31487	1.13672	1.24868	1.1679	1.12192	1.05986	0.830888	0.971013	0.862712	0.925358	0.934705	0.777207	0.879205	0.782947	1.24072	0.697473	0.632519	0.866568	1.22647	0.649955	1.20019	1.17271	0.628538	1.12766	0.676755	0.770428	0.831813	1.35989	1.04071	1.37393
22.6967	1.74049	1.42815	2.59862	1.25624	1.90648	1.24952	0.951257	1.54837	1.16988	1.09369	1.14948	1.18824	1.20205	1.57236	1.22935	0.896795	1.03446	1.52347	1.53319	1.38535	1.21046	1.26415	1.19423	1.14722	1.04969	0.780851	0.964816	0.840612	0.900689	0.934944	0.790923	0.84023	0.742654	1.25221	0.695695	0.68908	0.797289	1.29783	0.706545	1.20997	1.20095	0.69845	1.11016	0.781755	0.750152	0.982862	1.42919	1.10983	1.39387
23.2125	1.68824	1.41467	2.72886	1.30832	2.1553	1.31371	1.10449	1.37161	1.16876	1.12282	1.07158	1.15631	1.17879	1.562	1.27043	0.936691	0.917851	1.39519	1.35536	1.26346	1.11676	1.17148	1.07917	1.1446	1.02181	0.827776	0.983172	0.828973	0.958453	1.10015	0.753788	0.861567	0.754749	1.25253	0.774908	0.662463	0.895176	1.23542	0.700056	1.23983	1.17756	0.623742	1.12979	0.760639	0.76029	0.912807	1.36224	1.02857	1.42343
23.7283	1.6873	1.46641	2.37996	1.24441	2.03769	1.25065	1.08039	1.36881	1.30562	1.14492	1.0589	1.1571	1.18115	1.59912	1.19595	0.832976	0.945669	1.37639	1.52908	1.2723	1.1834	1.25433	1.12051	1.08527	1.02468	0.786947	0.963841	0.829773	0.928005	1.04579	0.767378	0.823512	0.726841	1.21689	0.744535	0.665968	0.746213	1.28304	0.752428	1.20827	1.1508	0.634319	1.16843	0.747993	0.740548	0.968853	1.41931	1.16491	1.50514
24.2442	1.73378	1.45137	2.60036	1.12716	1.90472	1.25533	1.04951	1.43296	1.29711	1.21475	1.10775	1.03725	1.22667	1.53641	1.15562	0.839042	0.971508	1.40813	1.43196	1.27784	1.21354	1.18068	1.11151	1.08396	1.01478	0.776449	0.985342	0.864115	0.91386	1.12861	0.73824	0.838876	0.716318	1.2667	0.754647	0.642112	0.781417	1.24379	0.701681	1.23909	1.19941	0.722208	1.17764	0.717549	0.730718	0.954488	1.38241	0.996492	1.55417
24.76	1.74094	1.49103	2.5665	1.21793	2.14085	1.27036	1.10533	1.48858	1.295	1.23119	0.989477	1.0751	1.22361	1.57514	1.13792	0.884825	0.830062	1.27306	1.23659	1.15741	1.01051	1.03802	1.00303	1.15229	0.916238	0.791995	1.00902	0.875905	0.907603	1.15694	0.748817	0.834877	0.705235	1.20856	0.720492	0.607965	0.792094	1.17674	0.677885	1.17473	1.13332	0.608328	1.18393	0.702247	0.705421	0.941484	1.3497	1.01656	1.52242
25.2758	1.7194	1.48843	2.34576	1.22164	2.17317	1.32531	1.15057	1.5555	1.20156	1.23426	1.06809	1.105	1.18729	1.50427	1.26063	0.923711	0.869605	1.25531	1.42971	1.16309	1.0681	1.21944	1.0704	1.22662	0.972318	0.747636	0.98449	0.817237	0.903889	1.0584	0.785617	0.920352	0.813097	1.22819	0.720287	0.654576	0.909654	1.21354	0.712217	1.19144	1.15695	0.654598	1.15154	0.676976	0.78951	1.06764	1.48811	1.01501	1.44821
25.7917	1.7384	1.48537	2.76881	1.14909	2.11792	1.29601	1.11456	1.65272	1.44548	1.19454	1.00959	1.16653	1.23959	1.49566	1.20956	0.961027	0.794521	1.21241	1.23316	1.09699	0.997321	0.991938	0.960131	1.16087	0.904579	0.8135	0.98589	0.861736	0.935843	1.36045	0.822848	0.875615	0.845192	1.21732	0.679713	0.72144	0.962595	1.2188	0.707054	1.16304	1.15251	0.620092	1.13549	0.652501	0.83635	0.966282	1.4192	1.04017	1.41117
26.3075	1.71649	1.46602	2.93008	1.08306	2.00787	1.24537	1.09317	1.95142	1.32774	1.14892	1.10004	1.12224	1.15645	1.49516	1.19298	0.835214	0.874072	1.3474	1.55873	1.2172	1.18849	1.25655	1.07931	1.09938	1.02848	0.804874	0.947383	0.833504	0.942754	1.25874	0.756336	0.833706	0.724466	1.19911	0.651445	0.641997	0.776426	1.29064	0.773883	1.16996	1.12126	0.584339	1.08953	0.70616	0.710173	0.989466	1.49427	1.14008	1.45356
26.8233	1.75989	1.43609	2.72209	1.18158	2.14053	1.36514	1.01717	1.74045	1.28115	1.20171	1.16267	1.15067	1.20006	1.43589	1.29549	0.89542	0.93058	1.38169	1.55612	1.25266	1.24483	1.40066	1.15508	1.13652	1.11357	0.826918	0.978996	0.886949	0.895347	1.28642	0.753708	0.852096	0.763657	1.19938	0.702735	0.643231	0.915043	1.24742	0.722995	1.16849	1.13164	0.566478	1.1082	0.744964	0.745864	0.975555	1.37121	0.986674	1.4788
27.3392	1.78972	1.36324	2.39192	1.28709	2.2564	1.39021	1.10791	1.81177	1.26555	1.25499	1.14157	1.13635	1.21123	1.58741	1.29126	0.878204	0.918814	1.43019	1.60329	1.31245	1.2257	1.31261	1.12338	1.11076	1.02768	0.788281	0.962363	0.850062	0.902796	1.27207	0.696086	0.780313	0.719945	1.21429	0.730331	0.630426	0.76489	1.20871	0.745061	1.20759	1.13145	0.546661	1.02008	0.828914	0.704562	0.935638	1.38469	1.05492	1.52944
27.855	1.79529	1.45615	2.66105	1.2225	2.22337	1.35778	1.22736	1.66833	1.32278	1.19479	1.12081	1.17019	1.27907	1.61135	1.23531	0.832477	0.941548	1.42182	1.67897	1.31223	1.30128	1.43057	1.14642	1.0811	1.07618	0.791131	0.921799	0.811373	0.86042	1.1689	0.774099	0.823314	0.81314	1.28098	0.828959	0.708311	0.823905	1.28961	0.829371	1.25763	1.19644	0.644444	1.16381	0.728935	0.803883	0.939972	1.38071	0.975579	1.48826
28.3708	1.80062	1.39162	2.85482	1.08803	2.19204	1.24751	1.20889	1.77774	1.25673	1.27802	1.11235	1.20903	1.24459	1.50586	1.25199	0.822266	0.886739	1.4027	1.52647	1.27438	1.28597	1.37563	1.12899	1.06786	1.04098	0.773493	0.943848	0.881017	0.872931	1.24291	0.71702	0.821485	0.738059	1.23341	0.716749	0.587679	0.885158	1.2292	0.737062	1.20392	1.15406	0.560118	1.12197	0.667093	0.716179	1.11864	1.54656	1.08588	1.78837
28.8867	1.7097	1.40835	2.94082	1.07639	2.23646	1.23964	1.16005	1.68311	1.31486	1.24215	1.17	1.17299	1.35934	1.5407	1.29456	0.781384	0.941454	1.46311	1.67647	1.33632	1.33316	1.43469	1.10698	1.02661	1.09195	0.784492	0.919654	0.892043	0.904033	1.1497	0.772157	0.862237	0.78408	1.24436	0.655552	0.712157	0.872024	1.26688	0.743274	1.20636	1.18781	0.63058	1.1374	0.678899	0.80512	0.998335	1.40324	1.07751	1.46984
29.4025	1.77457	1.44419	2.78599	1.13828	2.22882	1.36167	1.20327	1.59715	1.35718	1.2458	1.21182	1.25382	1.40013	1.56041	1.33284	0.818759	0.937851	1.40193	1.74965	1.29241	1.28896	1.59493	1.07391	1.05573	1.05794	0.765685	0.905766	0.852283	0.928175	1.14789	0.776952	0.841928	0.788663	1.24123	0.676917	0.665304	0.91792	1.24885	0.705285	1.21133	1.15099	0.57165	1.14393	0.669018	0.786276	0.995614	1.42649	1.15942	1.53018
29.9183	1.70832	1.31792	2.73128	1.08164	2.2229	1.34266	1.14797	1.65321	1.35098	1.21466	1.10507	1.14093	1.33163	1.55568	1.33732	0.778	0.90101	1.41158	1.629	1.27929	1.2516	1.39002	1.05904	1.04364	1.05139	0.723718	0.881582	0.8186	0.894459	0.97608	0.783914	0.890294	0.819202	1.24118	0.671067	0.617266	0.922104	1.31095	0.747019	1.19727	1.1504	0.573591	1.14796	0.694221	0.813795	0.995917	1.441	1.13816	1.57049
30.4342	1.82904	1.3871	2.60086	0.980536	2.17398	1.29736	1.21103	1.69895	1.33988	1.23025	1.22274	1.21927	1.39574	1.60181	1.23811	0.753886	0.892258	1.46219	1.68683	1.29232	1.31752	1.52421	1.03423	1.00038	1.07658	0.781765	0.894819	0.840433	0.890877	1.09999	0.72293	0.889913	0.756745	1.22205	0.69219	0.601213	0.992322	1.30591	0.786549	1.16554	1.1503	0.578792	1.1655	0.711114	0.76282	1.02953	1.46281	1.11141	1.60443
30.95	1.83961	1.36937	2.811	1.00889	2.32166	1.34555	1.15603	1.77897	1.28785	1.27312	1.15744	1.20165	1.35714	1.6032	1.27434	0.823764	0.822046	1.37358	1.49589	1.23592	1.18251	1.36363	0.997841	1.06097	0.957017	0.74869	0.88896	0.857411	0.941105	1.152	0.740501	0.843348	0.772063	1.20353	0.706738	0.610496	0.856493	1.1776	0.70154	1.16694	1.10899	0.529336	1.05618	0.641381	0.764651	1.00453	1.45329	1.05913	1.657
31.4658	1.77793	1.28957	3.00204	0.912915	2.25145	1.31429	1.10219	1.72117	1.42274	1.27773	1.16238	1.24577	1.37564	1.48954	1.26337	0.7801	0.848439	1.40618	1.58085	1.26626	1.27683	1.46724	1.04359	0.994075	1.05006	0.745825	0.887061	0.857693	0.923353	0.991453	0.713387	0.829786	0.752091	1.21699	0.64746	0.606538	0.921102	1.20529	0.716853	1.17809	1.12297	0.567361	1.09079	0.700302	0.754974	1.03095	1.40286	1.05457	1.65139
31.9817	1.84689	1.39643	2.83257	0.95686	2.29883	1.32292	1.28209	1.73888	1.39616	1.35916	1.20256	1.31165	1.36708	1.55327	1.29951	0.85719	0.906739	1.46583	1.67013	1.31527	1.28051	1.46669	1.00138	1.02385	1.01739	0.741079	0.909868	0.845086	0.9472	1.29872	0.763506	0.840046	0.786409	1.21787	0.703098	0.642422	0.953522	1.24538	0.717569	1.17957	1.1096	0.55738	1.19615	0.632514	0.78747	0.979588	1.41328	1.08395	1.68336
32.4975	1.80858	1.41248	2.79299	0.99398	2.34033	1.43341	1.25921	1.84532	1.32446	1.24669	1.1095	1.28407	1.46377	1.52081	1.2902	0.873522	0.951923	1.39965	1.6441	1.25715	1.25052	1.39061	1.01028	1.04448	1.02266	0.756039	0.911231	0.886325	0.921273	1.28837	0.716685	0.824564	0.728367	1.22595	0.647855	0.615235	0.901597	1.22999	0.691446	1.18491	1.09918	0.537231	1.06196	0.677396	0.737762	1.14556	1.41693	1.04365	1.65631
33.0133	1.8032	1.37882	2.7536	0.951759	2.26635	1.3123	1.23205	1.82051	1.35138	1.2375	1.33884	1.25111	1.45626	1.54157	1.29354	0.901741	0.918465	1.37946	1.64431	1.24425	1.27679	1.43824	1.06291	0.986672	1.05181	0.755256	0.916717	0.857147	0.951849	1.00283	0.722707	0.825419	0.711191	1.21776	0.689188	0.636222	0.943882	1.25105	0.726249	1.16587	1.11385	0.533014	1.0867	0.649869	0.719734	1.2202	1.49349	1.30345	1.61536
33.5292	1.69305	1.26298	2.60184	1.03995	2.22415	1.3823	1.19091	1.87949	1.48172	1.27433	1.20047	1.27876	1.46021	1.52711	1.36645	0.873949	0.948772	1.28377	1.53743	1.20985	1.25456	1.36844	1.05332	0.996961	1.03027	0.755566	0.879713	0.84773	0.918261	1.29382	0.699862	0.826853	0.677763	1.20087	0.65588	0.579823	0.983836	1.30516	0.815441	1.16424	1.08931	0.496232	1.04277	0.663091	0.68807	1.06628	1.34435	1.03221	1.54006
34.045	1.81084	1.30886	2.76019	0.955983	2.16205	1.31821	1.21721	1.93655	1.4805	1.32505	1.36129	1.26776	1.47083	1.58488	1.32607	0.893982	0.927558	1.24067	1.53488	1.17834	1.21948	1.42176	1.06493	1.07788	1.02568	0.772174	0.895234	0.859075	0.910448	1.2859	0.686432	0.810107	0.675661	1.19046	0.659471	0.591038	0.961578	1.13257	0.713877	1.16425	1.09271	0.505083	1.06053	0.755224	0.67762	0.959226	1.32562	1.03046	1.55064
34.5608	1.7388	1.30209	2.89735	1.08803	2.26342	1.47299	1.18422	1.86751	1.38886	1.33641	1.2583	1.32829	1.52524	1.62725	1.37297	0.865391	0.923234	1.2945	1.5466	1.23139	1.2512	1.49748	1.01688	1.01191	0.987451	0.75517	0.881368	0.841949	0.843263	1.20053	0.755444	0.851648	0.800712	1.22852	0.744465	0.668421	1.00372	1.20982	0.753319	1.19085	1.14418	0.573055	1.10996	0.692121	0.797834	1.0385	1.4364	1.15337	1.70573
35.0767	1.72201	1.34883	2.77752	1.15435	2.35929	1.45921	1.23995	2.00444	1.51847	1.28941	1.26115	1.27714	1.44792	1.53141	1.33713	0.892104	0.951358	1.30687	1.63471	1.20174	1.2585	1.46356	1.05007	1.05742	0.985284	0.782482	0.912759	0.874439	0.839032	1.57088	0.698587	0.833759	0.707729	1.21243	0.692692	0.614456	1.00582	1.27296	0.804224	1.17377	1.13209	0.562278	1.0741	0.737381	0.701372	1.06023	1.39887	1.05987	1.73839
35.5925	1.6679	1.27537	3.15044	1.20469	2.40871	1.5293	1.3281	1.83015	1.4421	1.31361	1.29189	1.2768	1.46577	1.60052	1.38569	0.919178	1.02857	1.29437	1.60446	1.20004	1.27809	1.46542	1.06979	1.09753	1.03831	0.737485	0.874244	0.854351	0.832653	1.13944	0.718262	0.833008	0.726128	1.1999	0.739788	0.632813	0.961884	1.14422	0.677218	1.17172	1.10528	0.523367	1.14508	0.694709	0.738664	1.25991	1.49919	1.27059	1.78765
36.1083	1.82711	1.30131	2.82837	1.05431	2.24473	1.39178	1.29634	1.67649	1.6184	1.31668	1.32031	1.30457	1.50331	1.55978	1.28545	0.995693	0.970854	1.16644	1.34173	1.05614	1.19727	1.23375	1.04827	1.14239	0.98384	0.736105	0.925608	0.94207	0.863351	1.21595	0.747767	0.905435	0.81352	1.20548	0.691121	0.605546	1.13378	1.26909	0.804154	1.1736	1.10608	0.534434	1.12964	0.71841	0.808605	1.14203	1.44107	1.06079	1.82474
36.6242	1.79414	1.26355	2.94434	1.10894	2.30809	1.4221	1.26111	1.84198	1.46537	1.36639	1.28516	1.31547	1.4955	1.5309	1.31327	1.01486	0.904919	1.14822	1.29758	1.03506	1.14656	1.19272	0.999576	1.10782	0.924631	0.812735	0.930161	0.917149	0.872964	1.27316	0.712956	0.839428	0.723529	1.20233	0.705357	0.584369	1.00214	1.16895	0.699705	1.16928	1.10158	0.555136	1.13687	0.738973	0.736989	1.15992	1.42786	1.11651	1.66398
37.14	1.813	1.31857	2.81324	1.18147	2.46562	1.42729	1.31183	1.76792	1.45677	1.35164	1.31835	1.27161	1.63437	1.56874	1.2966	1.02234	0.848001	1.09829	1.08452	0.983614	1.0976	1.0583	0.994474	1.12945	0.929019	0.827278	0.945588	0.924913	0.868715	1.36952	0.781285	0.858159	0.837589	1.22618	0.723443	0.650697	1.01155	1.10531	0.655679	1.18298	1.13175	0.547371	1.20145	0.684361	0.846179	1.15695	1.42407	1.11529	1.73315
37.6558	1.78669	1.34965	2.87275	1.24428	2.56314	1.52194	1.37931	1.88274	1.42078	1.31259	1.30361	1.35019	1.57837	1.5961	1.3524	1.11807	0.896873	0.828528	1.05645	0.961417	0.815536	0.935569	0.916083	0.982868	0.86707	0.808545	0.951	0.935879	0.872569	1.33501	0.762056	0.889531	0.779681	1.16591	0.672361	0.623578	1.16651	1.15272	0.741492	1.13404	1.05652	0.511559	1.11132	0.757211	0.79733	1.1131	1.39138	1.00152	1.81623
38.1717	1.75374	1.34395	2.92478	1.23122	2.50179	1.37959	1.31298	2.00508	1.61124	1.36794	1.33208	1.3643	1.58567	1.63599	1.29978	1.04587	0.807586	1.06356	1.0154	0.946509	1.03413	0.986361	0.957564	1.14251	0.880605	0.824489	0.94346	0.943117	0.900836	1.40729	0.690431	0.870458	0.739812	1.19486	0.736993	0.592824	1.08257	1.22841	0.845555	1.16251	1.08218	0.548385	1.14292	0.847995	0.73488	1.15226	1.44327	1.11057	1.87587
38.6875	1.79994	1.35075	3.16561	1.22357	2.51741	1.44557	1.38903	2.01742	1.51801	1.38193	1.35775	1.29073	1.65352	1.63903	1.34133	1.00308	0.897291	1.12414	1.27541	1.0368	1.16257	1.24212	1.1281	1.15894	0.982073	0.803533	0.939869	0.913625	0.875859	1.34334	0.745886	0.874128	0.792275	1.15223	0.809233	0.602351	0.968429	1.14591	0.75472	1.1503	1.02138	0.49616	1.16209	0.751929	0.777163	1.2449	1.52159	1.19328	1.67662
39.2033	1.87526	1.34481	3.25184	1.26078	2.41119	1.53884	1.45608	1.63639	1.52638	1.36773	1.40657	1.31855	1.69081	1.52237	1.39677	0.92633	0.930962	1.19657	1.39168	1.09313	1.21976	1.30227	1.12724	1.13479	1.00156	0.773487	0.928757	0.894972	0.822867	1.25034	0.746093	0.870971	0.809588	1.15512	0.723824	0.661992	0.991739	1.10207	0.732061	1.12822	1.04463	0.539302	1.02806	0.874041	0.810953	1.10317	1.41506	1.09127	1.73347
39.7192	1.73103	1.33849	3.14772	1.18521	2.55069	1.42371	1.26359	1.67927	1.5733	1.29172	1.36796	1.29935	1.61258	1.58674	1.27207	0.938066	0.977219	1.26579	1.4852	1.15296	1.25511	1.33575	1.08783	1.10926	1.03906	0.755272	0.901665	0.883537	0.800264	0.899044	0.723408	0.859935	0.762128	1.16826	0.823953	0.632066	1.05781	1.16008	0.762473	1.15357	1.04324	0.538853	1.2409	0.778262	0.758055	1.14949	1.45297	1.18997	1.84547
40.235	1.77852	1.37786	2.85455	1.31924	2.58477	1.50824	1.41824	1.79464	1.65823	1.32205	1.42202	1.21908	1.7087	1.54106	1.26542	1.03708	0.889768	1.07901	1.14168	0.966157	1.05703	1.09345	0.945068	1.18359	0.953546	0.787887	0.924759	0.923292	0.834327	1.28799	0.710264	0.860356	0.740114	1.12082	0.722184	0.57906	1.03474	1.13974	0.790786	1.08481	1.01412	0.483848	1.02742	0.774944	0.715884	1.13532	1.43442	1.08345	1.76838
40.7508	1.72314	1.34915	3.19327	1.31094	2.53994	1.3776	1.39111	1.61184	1.56901	1.29898	1.31013	1.20446	1.52419	1.53617	1.40347	1.0177	1.02991	1.31061	1.33226	1.18105	1.2814	1.33038	1.05773	1.09492	1.08035	0.790166	0.925586	0.91168	0.838525	1.03142	0.761355	0.841795	0.739011	1.17605	0.733541	0.612168	1.11402	1.2994	0.879101	1.13988	1.05509	0.529292	1.14672	0.855359	0.751163	1.00817	1.40499	1.08527	1.79276
41.2667	1.70385	1.30966	3.08858	1.31214	2.50725	1.44728	1.38506	1.84876	1.61316	1.3163	1.3526	1.22578	1.60277	1.54311	1.42433	1.08919	0.994244	1.2559	1.32987	1.10812	1.19746	1.2436	1.06423	1.17153	1.04247	0.78885	0.930547	0.942211	0.853811	1.03581	0.711778	0.847544	0.730876	1.15605	0.797911	0.571709	1.03891	1.15894	0.722104	1.1411	1.03686	0.562524	1.18828	0.871388	0.732393	1.12555	1.39298	1.10004	1.71706
41.7825	1.82023	1.3678	3.02641	1.29794	2.5678	1.50833	1.50852	1.83718	1.56099	1.31163	1.33836	1.24168	1.62732	1.61778	1.37327	1.02459	1.01209	1.18484	1.21945	1.07437	1.14014	1.19177	1.05868	1.10609	1.01691	0.801318	0.889507	0.928677	0.818529	1.05618	0.715936	0.896424	0.774118	1.1511	0.807265	0.591056	1.07981	1.1927	0.757871	1.1275	1.03361	0.551745	1.1794	0.799464	0.776994	1.16421	1.49648	1.17058	1.78268
42.2983	1.70221	1.30725	3.14117	1.35812	2.48896	1.45798	1.47187	1.88069	1.59673	1.3542	1.36555	1.21078	1.69551	1.61138	1.38239	1.08461	1.0304	1.25849	1.20514	1.10352	1.12511	1.18873	0.985274	1.14802	1.00787	0.794522	0.904706	0.94415	0.861846	1.103	0.749693	0.926561	0.782798	1.07431	0.731625	0.558709	1.24196	1.16907	0.820952	1.04732	0.975845	0.452789	1.02661	0.89595	0.772749	1.18527	1.41793	1.10048	1.80761
42.8142	1.7769	1.37743	3.41209	1.26177	2.38807	1.52791	1.40194	1.86148	1.61268	1.42787	1.34811	1.20559	1.73816	1.59369	1.41166	1.05156	1.00254	1.17357	1.14653	1.11947	1.11895	1.03279	0.901133	1.11563	0.983558	0.847757	0.933209	0.997399	0.861804	1.40966	0.756465	0.919813	0.789918	1.14589	0.804608	0.648556	1.20867	1.23628	0.855077	1.10203	1.06346	0.593018	1.12181	0.921377	0.797161	1.16007	1.39495	1.19766	1.85844
43.33	1.69768	1.31813	3.49673	1.23268	2.40354	1.37532	1.40264	1.82216	1.60852	1.4062	1.35738	1.2033	1.77251	1.56014	1.35016	1.08338	0.937341	1.14357	1.11025	0.979157	0.995773	0.977734	0.828429	1.11409	0.975339	0.886929	0.911879	0.988147	0.86642	1.32173	0.706553	0.902015	0.769142	1.07328	0.823971	0.544445	1.1194	1.13268	0.7613	1.05395	0.970296	0.509691	1.0949	0.871033	0.759265	1.20785	1.43484	1.16703	1.79726
43.8458	1.75985	1.38132	3.52624	1.2709	2.4249	1.42131	1.40135	1.83529	1.8999	1.37084	1.38288	1.25497	1.63915	1.65037	1.33698	1.01386	1.03299	1.33527	1.39298	1.13613	1.13377	1.26527	0.990329	1.15929	1.05955	0.872221	0.920008	0.981399	0.842881	1.36708	0.755764	0.856055	0.785593	1.06602	0.782381	0.598227	0.974472	1.06746	0.685512	1.05984	0.958461	0.464985	0.996285	1.01262	0.784336	1.28123	1.53154	1.19291	1.80641
44.3617	1.67656	1.36633	3.45836	1.328	2.47905	1.3639	1.42818	1.79275	1.74631	1.42415	1.41397	1.21679	1.66575	1.60154	1.41182	0.989967	1.12135	1.33235	2.32658	1.20156	1.21896	1.28258	1.03481	1.07891	1.10557	0.783004	0.890629	0.952097	0.802268	1.16027	0.756926	0.870182	0.820656	1.0731	0.901199	0.604281	0.970114	1.09806	0.781162	1.05828	0.960212	0.492699	1.08789	0.996395	0.808579	1.14702	1.41896	1.31167	1.7851
44.8775	1.72455	1.38701	3.61315	1.31826	2.38695	1.3525	1.54436	1.85898	1.80536	1.42402	1.43701	1.24195	1.69259	1.62904	1.26923	0.934243	1.09142	1.26444	1.47073	1.17106	1.22294	1.37019	1.03497	1.07639	1.10642	0.820206	0.899558	0.955692	0.806046	1.17881	0.794364	0.926573	0.869159	1.09021	0.875934	0.675902	1.06427	1.09977	0.74723	1.07156	0.980101	0.525785	1.10583	1.04274	0.858161	1.31405	1.51051	1.10184	1.85027
45.3933	1.73375	1.40277	3.57263	1.38423	2.3986	1.46962	1.47643	1.75819	1.84576	1.40727	1.48476	1.12806	1.66693	1.62884	1.31585	0.895243	1.16081	1.37299	1.47652	1.25892	1.2764	1.42283	1.06894	0.998773	1.13103	0.786931	0.891091	0.946168	0.810961	1.14146	0.769114	0.851516	0.787907	1.08574	0.917215	0.625947	1.07781	1.09023	0.782159	1.08072	0.982836	0.511892	1.16522	0.952087	0.797243	1.22383	1.39883	1.15486	1.76725
45.9092	1.74456	1.39661	3.7765	1.35845	2.49096	1.40756	1.61627	1.89237	1.77922	1.43484	1.48267	1.13834	1.74139	1.65348	1.369	0.976203	1.06894	1.2946	1.4296	1.18947	1.22076	1.27707	1.05643	1.14374	1.10166	0.843877	0.926866	0.973535	0.81105	1.11931	0.749836	0.886349	0.779124	1.06632	0.842955	0.602789	1.06003	1.07941	0.708455	1.03734	0.973746	0.492815	1.10158	1.0126	0.781312	1.26571	1.45613	1.25241	1.82794
46.425	1.74808	1.29502	3.56741	1.32319	2.38097	1.37815	1.3753	1.79383	1.90426	1.46281	1.46987	1.1677	1.72011	1.56862	1.39811	0.936822	1.09725	1.38169	1.62943	1.29253	1.27439	1.41467	1.04906	1.04086	1.1225	0.804478	0.892983	0.944	0.801985	1.20328	0.805038	0.913958	0.899003	1.08764	0.895574	0.65443	1.10829	1.1618	0.774195	1.08828	0.962399	0.537361	1.08619	0.984589	0.896955	1.15508	1.41163	1.1043	1.78905
46.9408	1.63591	1.38881	3.46233	1.33396	2.26339	1.37555	1.44115	1.97432	1.92143	1.4436	1.45702	1.13199	1.74119	1.58804	1.44395	0.925565	1.05727	1.47973	1.87062	1.29233	1.28615	1.5486	1.0665	1.05509	1.12188	0.802053	0.900519	0.960299	0.800706	1.1474	0.730688	0.889098	0.77064	1.05669	0.859797	0.534058	1.11194	1.17337	0.731938	1.03902	0.948477	0.519107	1.13402	0.973599	0.773071	1.17973	1.45081	1.26887	1.85061
47.4567	1.67504	1.33039	3.66964	1.38492	2.37846	1.42507	1.39332	1.97237	1.97076	1.40159	1.50903	1.21049	1.7374	1.69198	1.4342	0.884386	1.12024	1.51246	1.63542	1.38646	1.3488	1.50051	1.01535	0.954595	1.14153	0.777494	0.863982	0.938459	0.769524	1.01948	0.731197	0.90825	0.795662	1.06068	0.837691	0.557899	1.10952	1.15555	0.789262	1.04049	0.954115	0.52651	1.05392	1.01735	0.792856	1.21985	1.43739	1.18033	1.87177
47.9725	1.65136	1.32816	3.63381	1.40109	2.35525	1.52373	1.39267	1.96069	2.00188	1.43941	1.48447	1.14436	1.72364	1.7216	1.36457	0.875103	0.997313	1.35121	1.67146	1.25729	1.16249	1.37979	1.10222	1.06057	1.07513	0.799763	0.898793	0.95217	0.779234	1.10663	0.769464	0.94107	0.832402	1.04422	0.89428	0.591314	1.2373	1.1948	0.891086	1.03363	0.938016	0.493148	1.03228	1.13651	0.831697	1.2713	1.44306	1.18795	1.78746
48.4883	1.67255	1.29779	3.58209	1.4524	2.39112	1.48042	1.35078	1.88385	2.02858	1.42503	1.583	1.12519	1.62967	1.64105	1.40753	0.971943	1.02274	1.38895	1.65465	1.26094	1.17551	1.33273	1.11185	1.04813	1.06828	0.781014	0.893403	0.955435	0.75955	1.22006	0.764828	0.923246	0.835653	1.06148	0.985142	0.589934	1.0816	1.12077	0.803593	1.05603	0.972642	0.540359	1.14063	0.988481	0.833524	1.38935	1.55913	1.35624	1.83997
49.0042	1.67579	1.39975	3.74929	1.39642	2.2903	1.41742	1.39585	2.09917	2.0036	1.46256	1.44507	1.16297	1.66757	1.59851	1.36458	0.846067	1.05003	1.42089	1.75242	1.29849	1.2999	1.48357	1.05609	0.970775	1.11215	0.822648	0.886952	0.946953	0.762585	1.10565	0.738924	0.911592	0.770279	0.97112	0.846284	0.511871	1.07797	1.15603	0.806516	0.953783	0.868353	0.428712	1.03195	1.03047	0.762061	1.27862	1.47812	1.18464	1.90738
49.52	1.67081	1.36875	3.74838	1.48221	2.43469	1.49368	1.38188	2.11089	2.21154	1.43363	1.47909	1.23862	1.7796	1.62246	1.37355	0.985312	0.986032	1.38635	1.61104	1.21626	1.17967	1.36322	1.13326	1.06088	1.06217	0.816895	0.906689	0.963764	0.775063	1.20932	0.730258	0.898187	0.75286	0.997121	0.883822	0.547819	1.15842	1.1959	0.84155	0.97613	0.893941	0.47533	1.15174	1.06642	0.759136	1.17293	1.42568	1.27845	1.83281
50.0358	1.60955	1.31269	3.68436	1.40886	2.37036	1.41326	1.39635	2.16588	1.99299	1.44585	1.44942	1.24325	1.64407	1.70424	1.37501	0.985054	1.01397	1.41436	1.65574	1.25466	1.21936	1.41717	1.17294	1.14157	1.11501	0.84581	0.919569	0.947578	0.76367	1.24493	0.718676	0.912644	0.76125	0.984926	0.924014	0.524044	1.15365	1.09088	0.797068	0.953559	0.900296	0.47162	1.05741	1.03571	0.754045	1.17212	1.41654	1.15584	1.94421
50.5517	1.6438	1.31481	3.79712	1.5632	2.48268	1.53798	1.35697	2.12854	2.1154	1.45243	1.37911	1.18961	1.54672	1.67984	1.32104	0.914903	0.910525	1.34993	1.6312	1.25577	1.16788	1.24896	1.15242	1.05731	1.06588	0.83824	0.916454	0.949547	0.789047	1.30921	0.799143	0.900752	0.816331	1.00291	0.894401	0.55561	1.06678	1.11877	0.757222	1.00341	0.886233	0.473983	1.04472	1.03778	0.809	1.24162	1.50372	1.19348	1.97175
51.0675	1.56368	1.34801	3.66866	1.53695	2.41256	1.46632	1.44188	2.25435	2.02186	1.47458	1.49144	1.18441	1.59381	1.63819	1.38562	0.958792	0.930206	1.35218	1.66363	1.2634	1.15846	1.32161	1.16456	1.07688	1.07707	0.867358	0.913059	0.958366	0.793962	1.3456	0.764191	0.897911	0.793697	0.978413	0.895211	0.517196	1.11896	1.12145	0.7774	0.968654	0.869497	0.461697	1.10719	0.988856	0.795754	1.17847	1.40007	1.15526	1.88843
51.5833	1.51046	1.27621	3.61535	1.62126	2.48721	1.50347	1.48259	2.16304	2.15538	1.53287	1.45573	1.24236	1.637	1.60143	1.34332	1.00329	0.944988	1.41273	1.56866	1.27966	1.18081	1.1797	1.1322	1.0926	1.09079	0.774529	0.876256	0.918388	0.797323	1.17203	0.744102	0.927481	0.782175	0.971757	0.86016	0.497362	1.12258	1.07007	0.795896	0.946477	0.894	0.503476	1.00479	1.08132	0.766548	1.2824	1.44035	1.19432	1.86642
52.0992	1.66726	1.35831	3.79031	1.52732	2.43398	1.3741	1.55196	2.18934	2.12047	1.50318	1.41575	1.19578	1.64309	1.56605	1.40812	1.00048	0.953602	1.44753	1.7586	1.30246	1.20467	1.29015	1.16479	1.11176	1.08695	0.833299	0.931909	0.979418	0.821792	1.31208	0.769639	0.889059	0.794893	0.96224	0.947105	0.521528	1.08279	1.08137	0.816719	0.955877	0.861024	0.454729	1.04483	1.16458	0.770076	1.26143	1.4256	1.19561	1.78806
52.615	1.51474	2.06732	3.95009	1.48207	2.324	1.47001	1.51336	2.0011	2.12783	1.5159	1.43481	1.2618	1.67179	1.69167	1.42747	1.03007	0.938255	1.43529	1.59369	1.27333	1.15983	1.26927	1.13192	1.15264	1.07163	0.797208	0.901199	0.947981	0.779665	1.15807	0.809435	0.940359	0.893907	0.967816	1.0171	0.567895	1.07231	1.05277	0.804663	0.967574	0.866713	0.468434	0.939754	1.19598	0.870183	1.24409	1.41305	1.12116	1.89467
53.1308	1.53141	3.3797	3.68239	1.50468	2.41485	1.4519	1.47774	1.76675	2.12775	1.54546	1.52379	1.25714	1.75666	1.61578	1.36818	0.959581	0.973206	1.51574	1.73107	1.37987	1.26797	1.33173	1.13014	1.1162	1.07921	0.80012	0.905965	0.957131	0.810566	1.28892	0.775008	0.927271	0.816073	0.979543	1.04494	0.536394	1.16279	1.0448	0.733321	0.948414	0.89581	0.475547	1.14112	1.12344	0.795347	1.29021	1.44663	1.21834	1.97514
53.6467	1.55939	3.42255	3.88497	1.43065	2.43007	1.41215	1.59335	1.66788	2.28602	1.55609	1.52318	1.27892	1.6291	1.5966	1.49242	0.960203	0.944154	1.47281	1.79069	1.33133	1.26916	1.43437	1.19476	1.0882	1.14672	0.805999	0.914817	0.979746	0.803724	1.16824	0.746078	0.896648	0.776054	0.934159	0.973027	0.461432	1.13087	1.09394	0.779077	0.928085	0.846276	0.450949	0.991954	1.06781	0.750221	1.23305	1.38331	1.20691	1.83804
54.1625	1.51206	2.52309	3.71807	1.56169	2.52292	1.46713	1.52234	1.64374	2.2216	1.62041	1.4178	1.22198	1.73856	1.58914	1.43234	0.954157	0.913117	1.46491	1.71161	1.36532	1.28652	1.42353	1.16416	1.03993	1.14436	0.861188	0.898814	0.964821	0.82997	1.1203	0.75672	0.891768	0.820127	0.948571	0.927501	0.485273	1.09181	1.09177	0.773269	0.924762	0.849389	0.458149	0.942656	1.14431	0.810167	1.22191	1.40241	1.29366	1.85996
54.6783	1.49473	2.10732	4.02176	1.62081	2.52531	1.45038	1.58721	1.60839	2.30659	1.63687	1.45656	1.2732	1.67418	1.58086	1.39318	0.963385	0.852743	1.44881	1.76017	1.33613	1.28166	1.3621	1.11823	1.07181	1.09309	0.822097	0.896649	0.941075	0.89647	1.18373	0.819583	0.957801	0.88612	0.940341	1.00135	0.541539	1.18088	1.06683	0.73822	0.90862	0.865708	0.468477	0.94413	1.15404	0.869241	1.2394	1.38696	1.05171	1.92764
55.1942	1.55854	1.82472	3.92512	1.62827	2.46444	1.49867	1.54651	1.75128	2.264	1.60725	1.55396	1.31857	1.61572	1.57873	1.40496	1.01712	0.804201	1.3303	1.44124	1.1959	1.14993	1.1248	1.16652	1.14741	1.04273	0.82573	0.915484	0.982738	0.889033	1.15666	0.787673	0.932033	0.843228	0.927478	1.0044	0.504601	1.19338	1.16012	0.860464	0.915029	0.848981	0.473199	1.04246	1.08731	0.830317	1.23542	1.39409	1.20468	1.92334
55.71	1.47251	1.71183	4.07677	1.59071	2.47408	1.55325	1.62469	1.67173	2.39758	1.61398	1.53513	1.40103	1.6776	1.6125	1.47771	0.920197	0.869932	1.41497	1.65443	1.30246	1.22516	1.24224	1.12495	1.03362	1.07045	0.895483	0.906671	1.00252	0.940361	1.25757	0.755094	0.921456	0.831842	0.892484	0.94431	0.451954	1.17006	1.06056	0.733058	0.863049	0.831807	0.450862	1.0425	1.15598	0.825522	1.27599	1.401	1.20768	1.91459
56.2258	1.51044	1.7854	3.87351	1.58751	2.4202	1.58407	1.60217	1.74297	2.32323	1.69239	1.53885	1.36399	1.5645	1.67611	1.48874	0.964601	0.939653	1.49454	1.57641	1.35194	1.26564	1.27765	1.16082	1.05673	1.12387	0.895019	0.919214	0.98095	0.951775	1.119	0.783818	1.01597	0.945585	0.901233	1.00523	0.49311	1.22413	1.03588	0.73603	0.885716	0.843701	0.489032	0.972978	1.14847	0.924278	1.17489	1.39127	1.12636	1.8284
56.7417	1.51422	1.72977	4.24038	1.58668	2.35801	1.58699	1.54744	1.71498	2.36139	1.67602	1.52099	1.38275	1.59797	1.73522	1.41182	0.918766	0.884324	1.4463	1.53373	1.32674	1.3173	1.31303	1.1636	1.00412	1.11705	0.842442	0.89253	0.973039	0.979431	1.1025	0.820173	0.897266	0.876506	0.882187	0.994046	0.519354	1.05984	1.03542	0.687909	0.842442	0.844615	0.481835	1.03265	1.08605	0.872222	1.34595	1.47152	1.25079	1.91877
57.2575	1.44733	1.61654	3.71123	1.6753	2.43461	1.51991	1.53312	1.7604	2.28049	1.68838	1.65278	1.33528	1.61608	1.57613	1.44796	0.927923	0.908098	1.52941	1.62791	1.35902	1.33269	1.40301	1.10406	1.00421	1.11169	0.819125	0.892597	0.950151	0.997201	1.15983	0.743003	0.958683	0.856957	0.861187	0.939512	0.446288	1.18339	1.15473	0.817523	0.838405	0.807194	0.438345	0.969218	1.1583	0.838402	1.26183	1.39838	1.2262	1.91874
57.7733	1.47732	1.59204	3.7219	1.55706	2.41954	1.52515	1.46085	1.70554	2.29673	1.65577	1.54057	1.42768	1.64754	1.61773	1.40055	0.892374	0.948043	1.53095	1.69497	1.361	1.34308	1.38279	1.154	1.01986	1.12426	0.84349	0.899676	0.98189	0.997574	1.2734	0.753422	0.949738	0.846011	0.874538	1.01082	0.452423	1.10023	1.00415	0.693054	0.85715	0.818591	0.487758	0.945977	1.14581	0.833663	1.19898	1.41092	1.33498	1.92527
58.2892	1.43744	1.6334	4.2162	1.59203	2.44324	1.53587	1.44946	1.65091	2.30656	1.65637	1.57604	1.4191	1.62189	1.64859	1.42188	0.918794	0.913076	1.55887	1.75974	1.36821	1.28171	1.32717	1.15214	1.0245	1.07285	0.89015	0.915464	0.985828	1.02219	1.24126	0.815233	1.00366	0.996233	0.846226	0.987885	0.563546	1.16391	1.05269	0.708314	0.819775	0.827988	0.482921	0.913282	1.1949	1.00356	1.37387	1.49136	1.30979	2.0057
58.805	1.45348	1.70302	3.96564	1.45568	2.46642	1.45001	1.50116	1.56878	2.42163	1.6126	1.57979	1.37113	1.62013	1.60776	1.47996	0.891644	0.937191	1.64306	1.86752	1.4326	1.31105	1.40592	1.12147	1.02687	1.12441	0.88674	0.904412	0.997561	0.999746	1.15323	0.772618	0.960985	0.930479	0.854019	1.05186	0.478294	1.07785	1.01581	0.692896	0.837589	0.808497	0.485817	0.967393	1.14871	0.916697	1.15186	1.30669	1.14585	1.87794
59.3208	1.45914	1.56833	4.03069	1.47878	2.45928	1.49023	1.42217	1.55967	2.4821	1.65759	1.54513	1.28487	1.65276	1.60513	1.49782	0.914344	0.957382	1.54652	1.77761	1.44328	1.26601	1.35768	1.12363	1.00089	1.11413	0.855103	0.905788	0.974408	1.00303	1.09687	0.780806	0.967786	0.953325	0.829241	0.993389	0.512327	1.11362	1.02897	0.684199	0.798183	0.820868	0.494147	0.976957	1.16051	0.935753	1.14949	1.29313	1.19665	1.8032
59.8367	1.50074	1.64039	4.12255	1.54828	2.37763	1.49553	1.4758	1.46719	2.41716	1.63322	1.50176	1.3041	1.59009	1.43998	1.46143	0.901404	0.978917	1.56765	1.95868	1.43922	1.29129	1.48939	1.08915	0.975287	1.09347	0.838427	0.884469	0.974517	1.0309	1.24591	0.768444	0.953356	0.973057	0.815454	1.00002	0.483942	1.14271	1.05381	0.725726	0.811225	0.751683	0.44556	0.843076	1.11369	0.963033	1.21869	1.32056	1.44842	1.86069
60.3525	1.47601	1.61528	4.04041	1.63127	2.49333	1.47694	1.45803	1.40651	2.41603	1.64636	1.49748	1.40269	1.61274	1.58803	1.57964	1.03796	0.86573	1.38413	1.467	1.26764	1.0633		1.08137	1.08865	0.994536	0.937846	0.911017	1.05605	0.983841	1.10526	0.775263	0.942661	0.985937	0.77524	0.962327	0.432964	1.15081	1.02101	0.738936	0.776903	0.702299	0.423438	0.766053		0.969387	1.15276	1.2979	1.37732	1.79847
[truncated: 11 more columns]
