# Supplementary material for: Ca²⁺ leakage is a conserved signal for non-canonical ATG8/LC3 lipidation and membrane repair
Source: EMBO J. 2026 Mar 20;45(9):3022–55. doi: 10.1038/s44318-026-00741-z (PMC13144738; doi:10.1038/s44318-026-00741-z)
Supplement: Supplementary file 12 — Source data Fig. 3 [file 44318_2026_741_MOESM12_ESM.zip]

Archive with 11 entries (10 files):
- SD Figure 3/
- SD Figure 3/.DS_Store
- __MACOSX/SD Figure 3/._.DS_Store
- SD Figure 3/Figure 3G.xlsx
- __MACOSX/SD Figure 3/._Figure 3G.xlsx
- SD Figure 3/Figure 3F.xlsx
- __MACOSX/SD Figure 3/._Figure 3F.xlsx
- SD Figure 3/Figure 3E.xlsx
- __MACOSX/SD Figure 3/._Figure 3E.xlsx
- SD Figure 3/Figure 3D.xlsx
- __MACOSX/SD Figure 3/._Figure 3D.xlsx
