# Supplementary material for: Ca²⁺ leakage is a conserved signal for non-canonical ATG8/LC3 lipidation and membrane repair
Source: EMBO J. 2026 Mar 20;45(9):3022–55. doi: 10.1038/s44318-026-00741-z (PMC13144738; doi:10.1038/s44318-026-00741-z)
Supplement: Supplementary file 12 — Source data Fig. 3 [file 44318_2026_741_MOESM12_ESM.zip › SD Figure 3/Figure 3G.xlsx]

## Sheet: Sheet1
Control	Lipobeads	BAPTA-AM&Lipobeads	EGTA-AM&Lipobeads	t.test:	A&B	B&C	B&D	C&D
0	9.09091	0	13.5135		9.73395e-05	0.00112073	0.988595	0.0225866
0	10.5263	2.17391	6.81818
0	8.51064	2.22222	7.89474
