# Supplementary material for: Ca²⁺ leakage is a conserved signal for non-canonical ATG8/LC3 lipidation and membrane repair
Source: EMBO J. 2026 Mar 20;45(9):3022–55. doi: 10.1038/s44318-026-00741-z (PMC13144738; doi:10.1038/s44318-026-00741-z)
Supplement: Supplementary file 12 — Source data Fig. 3 [file 44318_2026_741_MOESM12_ESM.zip › SD Figure 3/Figure 3F.xlsx]

## Sheet: Sheet1
Control	Crystals	BAPTA-AM&Crystals	EGTA-AM&Crystals	t.test:	A&B	B&C	B&D	C&D
0	26.6667	11.3636	24.5614		1.86694e-05	0.000153461	0.261053	6.0087e-05
0	24	8.88889	23.913
1.92308	26.3158	9.30233	25
