# Supplementary material for: Ca²⁺ leakage is a conserved signal for non-canonical ATG8/LC3 lipidation and membrane repair
Source: EMBO J. 2026 Mar 20;45(9):3022–55. doi: 10.1038/s44318-026-00741-z (PMC13144738; doi:10.1038/s44318-026-00741-z)
Supplement: Supplementary file 12 — Source data Fig. 3 [file 44318_2026_741_MOESM12_ESM.zip › SD Figure 3/Figure 3E.xlsx]

## Sheet: Sheet1
Control	LLOMe	BAPTA-AM&LLOMe	EGTA-AM&LLOMe	t.test:	A&B	B&C	B&D	C&D
10	88	8	96		1.43767e-16	9.86921e-14	0.888603	2.33203e-14
12	102	16	82
15	60	15	66
11	111	43	36
8	56	32	16
2	31	7	92
14	39	5	106
16	22	11	46
10	120	12	85
9	86	24	90
6	71	5	59
7	33	3	42
17	86	12	19
18	132	10	73
5	72	23	65
9	66	32	45
6	41	4	88
10	38	6	67
8	46	9	90
9	59	17	59
11	38	11	136
3	51	15	67
5	79	41	40
12	85	38	72
2	56	3	102
4	48	2	75
10	106	12	26
6	77	7	78
3	68	3	85
7	72	5	66
