# Supplementary material for: Ca²⁺ leakage is a conserved signal for non-canonical ATG8/LC3 lipidation and membrane repair
Source: EMBO J. 2026 Mar 20;45(9):3022–55. doi: 10.1038/s44318-026-00741-z (PMC13144738; doi:10.1038/s44318-026-00741-z)
Supplement: Supplementary file 12 — Source data Fig. 3 [file 44318_2026_741_MOESM12_ESM.zip › SD Figure 3/Figure 3D.xlsx]

## Sheet: Sheet1
LLOMe	Crystals	Lipo2000 beads	lipo2000 treated	t.test:	A&B	B&C	B&D
0	25	0	0		0.000323204	0.000323204	0.000323204
0	20	0	0
0	27	0	0
