# Supplementary material for: Ca²⁺ leakage is a conserved signal for non-canonical ATG8/LC3 lipidation and membrane repair
Source: EMBO J. 2026 Mar 20;45(9):3022–55. doi: 10.1038/s44318-026-00741-z (PMC13144738; doi:10.1038/s44318-026-00741-z)
Supplement: Supplementary file 13 — Source data Fig. 5 [file 44318_2026_741_MOESM13_ESM.zip]

Archive with 19 entries (18 files):
- SD Figure 5/
- SD Figure 5/.DS_Store
- __MACOSX/SD Figure 5/._.DS_Store
- SD Figure 5/Figure 5J.xlsx
- __MACOSX/SD Figure 5/._Figure 5J.xlsx
- SD Figure 5/Figure 5G.xlsx
- __MACOSX/SD Figure 5/._Figure 5G.xlsx
- SD Figure 5/Figure 5D.xlsx
- __MACOSX/SD Figure 5/._Figure 5D.xlsx
- SD Figure 5/Figure 5H.xlsx
- __MACOSX/SD Figure 5/._Figure 5H.xlsx
- SD Figure 5/Figure 5I.xlsx
- __MACOSX/SD Figure 5/._Figure 5I.xlsx
- SD Figure 5/Figure 5E.xlsx
- __MACOSX/SD Figure 5/._Figure 5E.xlsx
- SD Figure 5/Figure 5B.xlsx
- __MACOSX/SD Figure 5/._Figure 5B.xlsx
- SD Figure 5/Figure 5C.xlsx
- __MACOSX/SD Figure 5/._Figure 5C.xlsx
