# Supplementary material for: Ca²⁺ leakage is a conserved signal for non-canonical ATG8/LC3 lipidation and membrane repair
Source: EMBO J. 2026 Mar 20;45(9):3022–55. doi: 10.1038/s44318-026-00741-z (PMC13144738; doi:10.1038/s44318-026-00741-z)
Supplement: Supplementary file 13 — Source data Fig. 5 [file 44318_2026_741_MOESM13_ESM.zip › SD Figure 5/Figure 5J.xlsx]

## Sheet: Sheet1
Control	WT	ATG7 KO	ATG13 KO	ATG16L1 KO	FIP200 KO		A&B	B&C	B&D	B&E	B&F
0	7	9	39	23	25	T.TEST:	2.94985e-09	0.184365	0.529261	0.392576	0.933596
0	21	25	10	42	14
0	4	17	15	36	17
0	20	29	12	5	27
1	26	9	10	4	56
4	9	36	8	14	11
1	10	13	14	17	8
3	13	15	16	6	9
23	17	22	6	26	31
0	14	51	8	15	25
0	4	38	26	12	27
0	5	6	42	36	5
0	7	9	19	3	7
0	10	20	17	6	16
0	19	6	35	29	17
0	12	10	16	21	9
1	6	8	32	5	26
0	0	29	15	12	10
0	32	7	12	13	22
0	8	19	15	15	15
3	21	15	6	28	11
0	27	15	11	27	22
0	22	4	9	19	13
0	17	16	5	7	4
5	12	63	8	8	7
0	47	18	25	18	6
0	12	17	45	30	7
0	13	12	18	12	0
0	15	11	10	20	2
3	26	31	4	15	0
