# Supplementary material for: Ca²⁺ leakage is a conserved signal for non-canonical ATG8/LC3 lipidation and membrane repair
Source: EMBO J. 2026 Mar 20;45(9):3022–55. doi: 10.1038/s44318-026-00741-z (PMC13144738; doi:10.1038/s44318-026-00741-z)
Supplement: Supplementary file 13 — Source data Fig. 5 [file 44318_2026_741_MOESM13_ESM.zip › SD Figure 5/Figure 5G.xlsx]

## Sheet: Sheet1
CONTROL	WT	ATG7 KO	ATG13 KO	ATG16L1 KO	FIP200 KO		A&B	B&C	B&D	B&E	B&F
0	25.5319	53.0612	23.2558	42.1053	25.5319	T.TEST:	4.72174e-07	0.000210775	0.086487	1.07295e-05	0.665881
0	26.9231	48.9362	25.4902	43.4783	26.5306
0	26.7857	55.7692	25	42.5926	28.5714
