# Supplementary material for: Ca²⁺ leakage is a conserved signal for non-canonical ATG8/LC3 lipidation and membrane repair
Source: EMBO J. 2026 Mar 20;45(9):3022–55. doi: 10.1038/s44318-026-00741-z (PMC13144738; doi:10.1038/s44318-026-00741-z)
Supplement: Supplementary file 13 — Source data Fig. 5 [file 44318_2026_741_MOESM13_ESM.zip › SD Figure 5/Figure 5D.xlsx]

## Sheet: Sheet1
Control	ATG7 KO	ATG13 KO	ATG16L1 KO	FIP200 KO			A&B	A&C	A&D	A&E
88	0	78	5	110		T.TEST:	1.21102e-18	0.389121	7.96441e-19	0.620193
102	2	106	0	98
60	6	54	0	43
111	0	68	3	56
56	1	24	2	64
31	0	86	1	35
39	3	72	0	54
22	2	66	4	28
120	5	34	6	16
86	0	24	2	68
71	0	45	2	74
33	4	48	3	83
86	2	65	0	67
132	8	77	0	49
72	0	97	1	41
66	3	36	1	51
41	2	42	4	146
38	0	118	2	67
46	1	59	2	83
59	1	66	0	79
38	2	62	4	38
51	0	59	0	56
79	4	75	3	63
85	3	38	1	58
56	0	56	1	89
48	5	76	0	83
106	7	83	1	79
77	4	44	2	61
68	3	42	0	53
72	0	68	2	43
