# Supplementary material for: Ca²⁺ leakage is a conserved signal for non-canonical ATG8/LC3 lipidation and membrane repair
Source: EMBO J. 2026 Mar 20;45(9):3022–55. doi: 10.1038/s44318-026-00741-z (PMC13144738; doi:10.1038/s44318-026-00741-z)
Supplement: Supplementary file 13 — Source data Fig. 5 [file 44318_2026_741_MOESM13_ESM.zip › SD Figure 5/Figure 5H.xlsx]

## Sheet: Sheet1
Control	WT	ATG7 KO	ATG13 KO	ATG16L1 KO	FIP200 KO		A&B	B&C	B&D	B&E	B&F
0	17.0213	18.3673	16.2791	17.5439	14.8936	T.TEST:	1.46275e-06	0.239473	0.128406	0.288122	0.148
0	17.3077	17.0213	15.6863	13.0435	16.3265
0	16.0714	17.3077	16.0714	14.8148	11.9048
