# Supplementary material for: Ca²⁺ leakage is a conserved signal for non-canonical ATG8/LC3 lipidation and membrane repair
Source: EMBO J. 2026 Mar 20;45(9):3022–55. doi: 10.1038/s44318-026-00741-z (PMC13144738; doi:10.1038/s44318-026-00741-z)
Supplement: Supplementary file 13 — Source data Fig. 5 [file 44318_2026_741_MOESM13_ESM.zip › SD Figure 5/Figure 5I.xlsx]

## Sheet: Sheet1
Control	WT	ATG7 KO	ATG13 KO	ATG16L1 KO	FIP200 KO		A&B	B&C	B&D	B&E	B&F
0	40	136	62	71	19	T.TEST:	6.40634e-14	0.000364916	0.305109	0.00976868	0.443596
1	56	95	16	66	29
0	112	84	9	89	36
2	124	23	37	95	76
1	22	77	32	69	43
0	37	63	29	42	56
0	85	39	102	24	28
0	7	68	108	99	36
0	45	93	51	37	42
0	55	86	33	51	59
5	32	113	67	79	43
0	23	106	91	82	49
0	46	90	57	63	56
0	77	64	45	94	76
0	82	91	62	69	101
4	18	39	29	73	84
0	23	78	37	32	42
0	84	88	49	63	38
1	72	69	52	94	21
0	51	57	68	77	58
1	41	81	21	123	53
0	26	90	96	109	52
1	39	83	47	93	48
0	96	66	82	68	45
0	44	49	75	70	29
0	62	76	69	80	31
0	21	101	95	63	24
0	33	92	91	42	38
1	49	69	103	31	49
0	58	61	72	59	54
