# Supplementary material for: Ca²⁺ leakage is a conserved signal for non-canonical ATG8/LC3 lipidation and membrane repair
Source: EMBO J. 2026 Mar 20;45(9):3022–55. doi: 10.1038/s44318-026-00741-z (PMC13144738; doi:10.1038/s44318-026-00741-z)
Supplement: Supplementary file 13 — Source data Fig. 5 [file 44318_2026_741_MOESM13_ESM.zip › SD Figure 5/Figure 5E.xlsx]

## Sheet: Sheet1
WT	ATG7 KO	ATG13 KO	ATG16L1 KO	FIP200 KO			A&B	A&C	A&D	A&E
75	0	66.6667	0	31.25		T.TEST:	2.27512e-23	0.152332	2.59276e-23	0.900928
54.5455	0	57.8947	3.2	96.5517
62.963	0	93.3333	0	57.1429
50	0	85.7143	0	29.0323
68.75	0	66.6667	0	87.5
82.2222	0	76.9231	0	55.5556
100	0	66.6667	0	87.5
83.3333	0	85.7143	0	44
55.5556	0	90.9091	0	92.8571
69.4444	0	66.6667	6.5	26.3158
38.4615	0	89.4737	0	42.8571
30	0	72.2222	0	91.6667
25	5.74713	73.0769	0	77.4194
66.6667	0	16.6667	0	83.3333
66.6667	0	42.8571	0	89.4737
62.5	0	68.75	0	78.2609
92.3077	0	67.7419	0	66.6667
43.75	0	85.7143	0	92.8571
64.7059	0	100	0	85.7143
31.5789	0	45.4545	0	82.6087
66.6667	0	88.8889	0	90.9091
73.6842	0	70	0	93.75
78.2609	0	70.5882	0	41.6667
63.1579	0	90.4762	0	22.2222
85.7143	0	86.9565	0	0
81.25	0	84.6154	0	84.6154
94.1176	0	66.6667	0	71.4286
88.8889	0	52.6316	0	10.5263
28.5714	0	56.25	0	71.875
30	0	50	0	52.381
