# Supplementary material for: Ca²⁺ leakage is a conserved signal for non-canonical ATG8/LC3 lipidation and membrane repair
Source: EMBO J. 2026 Mar 20;45(9):3022–55. doi: 10.1038/s44318-026-00741-z (PMC13144738; doi:10.1038/s44318-026-00741-z)
Supplement: Supplementary file 13 — Source data Fig. 5 [file 44318_2026_741_MOESM13_ESM.zip › SD Figure 5/Figure 5B.xlsx]

## Sheet: Sheet1
WT	ATG7 KO	ATG13 KO	ATG16L1 KO	FIP200 KO			A&B	A&C	A&D	A&E
26.6667	0	26.7	0	24.9		T.TEST:	6.72969e-06	0.385869	6.72969e-06	0.52919
24	0	25.8	0	28.2
26.3158	0	27.2	0	26.5
