# Supplementary material for: Ca²⁺ leakage is a conserved signal for non-canonical ATG8/LC3 lipidation and membrane repair
Source: EMBO J. 2026 Mar 20;45(9):3022–55. doi: 10.1038/s44318-026-00741-z (PMC13144738; doi:10.1038/s44318-026-00741-z)
Supplement: Supplementary file 13 — Source data Fig. 5 [file 44318_2026_741_MOESM13_ESM.zip › SD Figure 5/Figure 5C.xlsx]

## Sheet: Sheet1
WT	ATG7 KO	ATG13 KO	ATG16L1 KO	FIP200 KO			A&B	A&C	A&D	A&E
100	0	100	0	100		T.TEST:	0.000151011	0.373901	0.000151011	0.883461
80	0	100	0	75
100	0	100	0	100
