# Supplementary material for: Ca²⁺ leakage is a conserved signal for non-canonical ATG8/LC3 lipidation and membrane repair
Source: EMBO J. 2026 Mar 20;45(9):3022–55. doi: 10.1038/s44318-026-00741-z (PMC13144738; doi:10.1038/s44318-026-00741-z)
Supplement: Supplementary file 14 — Source data Fig. 6 [file 44318_2026_741_MOESM14_ESM.zip]

Archive with 19 entries (18 files):
- SD Figure 6/
- SD Figure 6/Figure 6J.xlsx
- __MACOSX/SD Figure 6/._Figure 6J.xlsx
- SD Figure 6/.DS_Store
- __MACOSX/SD Figure 6/._.DS_Store
- SD Figure 6/Figure 6K.xlsx
- __MACOSX/SD Figure 6/._Figure 6K.xlsx
- SD Figure 6/Figure 6B.xlsx
- __MACOSX/SD Figure 6/._Figure 6B.xlsx
- SD Figure 6/Figure 6C.xlsx
- __MACOSX/SD Figure 6/._Figure 6C.xlsx
- SD Figure 6/Figure 6D.xlsx
- __MACOSX/SD Figure 6/._Figure 6D.xlsx
- SD Figure 6/Figure 6H.xlsx
- __MACOSX/SD Figure 6/._Figure 6H.xlsx
- SD Figure 6/Figure 6I.xlsx
- __MACOSX/SD Figure 6/._Figure 6I.xlsx
- SD Figure 6/Figure 6E.xlsx
- __MACOSX/SD Figure 6/._Figure 6E.xlsx
