# Supplementary material for: Ca²⁺ leakage is a conserved signal for non-canonical ATG8/LC3 lipidation and membrane repair
Source: EMBO J. 2026 Mar 20;45(9):3022–55. doi: 10.1038/s44318-026-00741-z (PMC13144738; doi:10.1038/s44318-026-00741-z)
Supplement: Supplementary file 14 — Source data Fig. 6 [file 44318_2026_741_MOESM14_ESM.zip › SD Figure 6/Figure 6J.xlsx]

## Sheet: Sheet1
Control	Crystals	BafA1&Crystals	CQ&Crystals	BAPTA-AM&Crystals	EGTA-AM&Crystals		A&B	B&C	B&D	B&E	B&F
3.57143	19.2308	15.2174	24.1379	15.7895	19.5652	T.TEST:	0.00260909	0.0495733	0.443762	0.0488995	0.431536
0	28.5714	13.4615	26.7857	12.963	20.8333
2.08333	20.3704	14.5455	25	13.7255	20
