# Supplementary material for: Ca²⁺ leakage is a conserved signal for non-canonical ATG8/LC3 lipidation and membrane repair
Source: EMBO J. 2026 Mar 20;45(9):3022–55. doi: 10.1038/s44318-026-00741-z (PMC13144738; doi:10.1038/s44318-026-00741-z)
Supplement: Supplementary file 14 — Source data Fig. 6 [file 44318_2026_741_MOESM14_ESM.zip › SD Figure 6/Figure 6K.xlsx]

## Sheet: Sheet1
Control	Crystals	BafA1&Crystals	CQ&Crystals	BAPTA-AM&Crystals	EGTA-AM&Crystals		A&B	B&C	B&D	B&E	B&F
0	70	14.2857	64.2857	11.1111	77.7778	T.TEST:	2.95459e-05	0.00108112	0.0810055	0.00121189	0.215215
0	75	28.5714	60	14.2857	70
0	63.6364	12.5	58.3333	28.5714	87.5
