# Supplementary material for: Ca²⁺ leakage is a conserved signal for non-canonical ATG8/LC3 lipidation and membrane repair
Source: EMBO J. 2026 Mar 20;45(9):3022–55. doi: 10.1038/s44318-026-00741-z (PMC13144738; doi:10.1038/s44318-026-00741-z)
Supplement: Supplementary file 14 — Source data Fig. 6 [file 44318_2026_741_MOESM14_ESM.zip › SD Figure 6/Figure 6B.xlsx]

## Sheet: Sheet1
Control	LLOMe	BafA1&LLOMe	CQ&LLOMe	t.test:	A&B	B&C	B&D	C&D
10	88	7	51		1.43767e-16	3.78892e-14	0.562123	6.92007e-17
12	102	8	26
15	60	11	44
11	111	13	62
8	56	10	108
2	31	3	31
14	39	7	79
16	22	28	65
10	120	32	66
9	86	29	89
6	71	18	46
7	33	4	57
17	86	12	77
18	132	18	62
5	72	8	49
9	66	10	58
6	41	39	102
10	38	15	67
8	46	4	65
9	59	20	41
11	38	6	28
3	51	31	87
5	79	17	64
12	85	6	69
2	56	21	59
4	48	8	88
10	106	11	42
6	77	9	97
3	68	18	85
7	72	15	63
