# Supplementary material for: Ca²⁺ leakage is a conserved signal for non-canonical ATG8/LC3 lipidation and membrane repair
Source: EMBO J. 2026 Mar 20;45(9):3022–55. doi: 10.1038/s44318-026-00741-z (PMC13144738; doi:10.1038/s44318-026-00741-z)
Supplement: Supplementary file 14 — Source data Fig. 6 [file 44318_2026_741_MOESM14_ESM.zip › SD Figure 6/Figure 6C.xlsx]

## Sheet: Sheet1
Control	LLOMe	BafA1&LLOMe	CQ&LLOMe	t.test:	A&B	B&C	B&D	C&D
0	75	7.69231	27.2727		1.85911e-23	9.75955e-22	0.181232	7.31544e-22
0	54.5455	5.26316	46.5116
0	62.963	4.65116	46.1538
0	50	0	47.3684
0	68.75	6.06061	33.3333
0	82.2222	0	60
0	100	0	64.5161
0	83.3333	3.07692	80
0	55.5556	3.65854	50
0	69.4444	0	87.5
0	38.4615	0	55.5556
0	30	0	46.1538
0	25	3.15789	26.8293
0	66.6667	7.69231	60
0	66.6667	5	66.6667
0	62.5	8.33333	48.2759
0	92.3077	9.52381	30.7692
0	43.75	0	62.5
0	64.7059	4.34783	66.6667
0	31.5789	5.88235	53.3333
0	66.6667	3.22581	35.7143
0	73.6842	8.33333	85.7143
0	78.2609	0	32
0	63.1579	9.52381	56.5217
0	85.7143	12.5	54.5455
0	81.25	0	50
0	94.1176	0	85.7143
0	88.8889	0	85
0	28.5714	11.1111	75
0	30	5.88235	84.6154
