# Supplementary material for: Ca²⁺ leakage is a conserved signal for non-canonical ATG8/LC3 lipidation and membrane repair
Source: EMBO J. 2026 Mar 20;45(9):3022–55. doi: 10.1038/s44318-026-00741-z (PMC13144738; doi:10.1038/s44318-026-00741-z)
Supplement: Supplementary file 14 — Source data Fig. 6 [file 44318_2026_741_MOESM14_ESM.zip › SD Figure 6/Figure 6D.xlsx]

## Sheet: Sheet1
Control	Crystals	BafA1&Crystals	CQ&Crystals	t.test:	A&B	B&C	B&D	C&D
0	26.6667	4.16667	26		1.86694e-05	2.86708e-05	0.52235	1.25521e-05
0	24	2.38095	24.5283
1.92308	26.3158	2	24.3902
