# Supplementary material for: Ca²⁺ leakage is a conserved signal for non-canonical ATG8/LC3 lipidation and membrane repair
Source: EMBO J. 2026 Mar 20;45(9):3022–55. doi: 10.1038/s44318-026-00741-z (PMC13144738; doi:10.1038/s44318-026-00741-z)
Supplement: Supplementary file 14 — Source data Fig. 6 [file 44318_2026_741_MOESM14_ESM.zip › SD Figure 6/Figure 6H.xlsx]

## Sheet: Sheet1
Control	LLOMe	BafA1&LLOMe	CQ&LLOMe	BAPTA-AM&LLOMe	EGTA-AM&LLOMe		A&B	B&C	B&D	B&E	B&F
9	37	0	66	16	21	T.TEST:	4.98524e-18	2.19845e-23	0.666549	3.3943e-05	0.74332
18	41	0	43	36	39
4	58	0	55	21	68
10	23	0	19	26	81
5	39	0	12	28	32
3	56	0	56	8	26
21	68	0	79	42	39
5	53	0	55	39	62
12	45	3	43	65	32
6	34	0	21	22	47
8	43	0	38	33	12
7	66	0	31	13	11
17	28	0	56	31	77
10	20	0	81	33	95
9	16	0	52	19	23
4	49	8	48	24	19
16	33	6	46	17	62
8	56	0	26	32	51
9	61	0	35	34	23
12	35	0	33	42	56
11	72	0	28	17	49
3	52	0	62	39	42
19	59	3	41	40	34
7	48	4	36	56	69
7	29	0	38	15	63
10	31	0	23	33	76
16	58	0	52	22	21
12	41	2	47	16	43
10	40	0	22	25	55
9	55	0	49	26	66
