# Supplementary material for: Ca²⁺ leakage is a conserved signal for non-canonical ATG8/LC3 lipidation and membrane repair
Source: EMBO J. 2026 Mar 20;45(9):3022–55. doi: 10.1038/s44318-026-00741-z (PMC13144738; doi:10.1038/s44318-026-00741-z)
Supplement: Supplementary file 14 — Source data Fig. 6 [file 44318_2026_741_MOESM14_ESM.zip › SD Figure 6/Figure 6I.xlsx]

## Sheet: Sheet1
Control	LLOMe	BafA1&LLOMe	CQ&LLOMe	BAPTA-AM&LLOMe	EGTA-AM&LLOMe		A&B	B&C	B&D	B&E	B&F
0	100	0	92.4242	6.25	61.9048	T.TEST:	3.95816e-22	1.45966e-19	0.800619	1.75612e-09	0.872299
5.55556	100	0	100	0	100
0	91.3793	0	100	100	88.2353
10	43.4783	0	52.6316	0	86.4198
0	100	0	25	28.5714	93.75
0	96.4286	0	100	0	100
4.7619	92.6471	0	88.6076	2.38095	0
0	94.3396	0	100	0	96.7742
16.6667	100	66.6667	100	66.1538	100
0	14.7059	0	95.2381	36.3636	100
0	93.0233	0	100	0	83.3333
0	84.8485	0	100	7.69231	100
0	100	0	89.2857	96.7742	0
10	100	0	0	24.2424	90.5263
0	43.75	0	96.1538	0	47.8261
0	87.7551	0	58.3333	0	100
6.25	36.3636	0	100	100	96.7742
0	100	0	50	0	70.5882
0	95.082	0	100	8.82353	47.8261
0	71.4286	0	90.9091	11.9048	92.8571
0	4.16667	0	100	0	81.6327
0	100	0	96.7742	23.0769	100
0	83.0508	0	26.8293	2.5	100
14.2857	100	0	83.3333	0	86.9565
0	41.3793	0	100	0	100
10	80.6452	0	100	0	100
0	100	0	0	100	100
0	100	50	95.7447	0	0
0	100	0	54.5455	60	90.9091
0	90.9091	0	91.8367	30.7692	92.4242
