# Supplementary material for: Ca²⁺ leakage is a conserved signal for non-canonical ATG8/LC3 lipidation and membrane repair
Source: EMBO J. 2026 Mar 20;45(9):3022–55. doi: 10.1038/s44318-026-00741-z (PMC13144738; doi:10.1038/s44318-026-00741-z)
Supplement: Supplementary file 15 — Source data Fig. 7 [file 44318_2026_741_MOESM15_ESM.zip]

Archive with 9 entries (8 files):
- SD Figure 7/
- SD Figure 7/.DS_Store
- __MACOSX/SD Figure 7/._.DS_Store
- SD Figure 7/Figure 7D.xlsx
- __MACOSX/SD Figure 7/._Figure 7D.xlsx
- SD Figure 7/Figure 7B.xlsx
- __MACOSX/SD Figure 7/._Figure 7B.xlsx
- SD Figure 7/Fgirue 7C.xlsx
- __MACOSX/SD Figure 7/._Fgirue 7C.xlsx
