# Supplementary material for: Ca²⁺ leakage is a conserved signal for non-canonical ATG8/LC3 lipidation and membrane repair
Source: EMBO J. 2026 Mar 20;45(9):3022–55. doi: 10.1038/s44318-026-00741-z (PMC13144738; doi:10.1038/s44318-026-00741-z)
Supplement: Supplementary file 15 — Source data Fig. 7 [file 44318_2026_741_MOESM15_ESM.zip › SD Figure 7/Figure 7D.xlsx]

## Sheet: Sheet1
wt	bapta-am	atg7	atg13	atg16	fip200		A&B	A&C	A&D	A&E	A&F
1.69847	0.825969	1.02343	1.79278	1.00593	2.16271	T.TEST:	0.0108602	0.020582	0.398956	0.0129523	0.455171
2.44118	0.833149	1.2507	1.74999	0.971709	1.67222
1.98055	1.16834	1.27466	1.94293	1.2103	1.58927
