# Supplementary material for: Ca²⁺ leakage is a conserved signal for non-canonical ATG8/LC3 lipidation and membrane repair
Source: EMBO J. 2026 Mar 20;45(9):3022–55. doi: 10.1038/s44318-026-00741-z (PMC13144738; doi:10.1038/s44318-026-00741-z)
Supplement: Supplementary file 15 — Source data Fig. 7 [file 44318_2026_741_MOESM15_ESM.zip › SD Figure 7/Figure 7B.xlsx]

## Sheet: Sheet1
wt	bapta-am	atg7	atg13	atg16	fip200		A&B	A&C	A&D	A&E	A&F
0.422281	0.525789	0.535013	0.479691	0.502964	0.445148	T.TEST:	0.0751766	0.10085	0.0555446	0.0501157	0.0845782
0.267121	0.544752	0.465417	0.561917	0.539968	0.524031
0.409622	0.445966	0.454195	0.502388	0.489003	0.508314
