# Supplementary material for: Ca²⁺ leakage is a conserved signal for non-canonical ATG8/LC3 lipidation and membrane repair
Source: EMBO J. 2026 Mar 20;45(9):3022–55. doi: 10.1038/s44318-026-00741-z (PMC13144738; doi:10.1038/s44318-026-00741-z)
Supplement: Supplementary file 15 — Source data Fig. 7 [file 44318_2026_741_MOESM15_ESM.zip › SD Figure 7/Fgirue 7C.xlsx]

## Sheet: Sheet1
wt	bapta-am	atg7	atg13	atg16	fip200		A&B	A&C	A&D	A&E	A&F
1.53163	0.716745	0.872766	1.42206	0.952418	2.0541	T.TEST:	0.0213051	0.0248916	0.254893	0.0169027	0.431245
2.41444	0.815909	1.15114	1.58884	0.898031	1.49587
1.92842	1.16073	1.03874	1.77043	0.987792	1.4958
